# Supplementary material for: Transcriptome of Male Breast Cancer Matched with Germline Profiling Reveals Novel Molecular Subtypes with Possible Clinical Relevance
Source: Cancers (Basel). 2021 Sep 8;13(18):4515. doi: 10.3390/cancers13184515 (PMC8469418; doi:10.3390/cancers13184515)
Supplement: Supplementary file 1 [file cancers-13-04515-s001.zip]

Archive with 11 entries (10 files):
- Figure S1.pdf
- FigureS2.pdf
- Table S1.pdf
- Table S2.xls
- Table S3.xls
- __MACOSX/
- __MACOSX/._SupplementaryFigure1.pdf
- __MACOSX/._SupplementaryFigure2.pdf
- __MACOSX/._Supplementary_Table1.docx
- __MACOSX/._Supplementary_Table2.xls
- __MACOSX/._Supplementary_Table3.xls
