# Supplementary material for: Transcriptome of Male Breast Cancer Matched with Germline Profiling Reveals Novel Molecular Subtypes with Possible Clinical Relevance
Source: Cancers (Basel). 2021 Sep 8;13(18):4515. doi: 10.3390/cancers13184515 (PMC8469418; doi:10.3390/cancers13184515)
Supplement: Supplementary file 1 [file cancers-13-04515-s001.zip › Table S2.xls]

## Sheet: Supplementary Table 2
Supplementary Table S2. List and functional annotation of the 410 differentially expressed genes in germline-mutated compared with non-mutated MBCs.
#	Gene.Symbol	Expression	Ensembl ID	Gene Name	GOTERM_BP_DIRECT	GOTERM_CC_DIRECT	GOTERM_MF_DIRECT	KEGG_PATHWAY	UP_KEYWORDS
1	ADAMTS20	up-regulated	ENSG00000173157,	ADAM metallopeptidase with thrombospondin type 1 motif 20(ADAMTS20)	GO:0006508~proteolysis,GO:0009967~positive regulation of signal transduction,GO:0030198~extracellular matrix organization,GO:0043066~negative regulation of apoptotic process,GO:0045636~positive regulation of melanocyte differentiation,	GO:0005578~proteinaceous extracellular matrix,GO:0005615~extracellular space,GO:0031012~extracellular matrix,	GO:0004222~metalloendopeptidase activity,GO:0008270~zinc ion binding,		Alternative splicing,Cleavage on pair of basic residues,Complete proteome,Disulfide bond,Extracellular matrix,Glycoprotein,Hydrolase,Metal-binding,Metalloprotease,Polymorphism,Protease,Reference proteome,Repeat,Secreted,Signal,Zinc,Zymogen,
2	AGO2	up-regulated	ENSG00000123908,	argonaute 2, RISC catalytic component(AGO2)	GO:0006351~transcription, DNA-templated,GO:0006412~translation,GO:0006413~translational initiation,GO:0007223~Wnt signaling pathway, calcium modulating pathway,GO:0009791~post-embryonic development,GO:0010501~RNA secondary structure unwinding,GO:0010586~miRNA metabolic process,GO:0031047~gene silencing by RNA,GO:0031054~pre-miRNA processing,GO:0035087~siRNA loading onto RISC involved in RNA inter…	GO:0000932~cytoplasmic mRNA processing body,GO:0005634~nucleus,GO:0005654~nucleoplasm,GO:0005737~cytoplasm,GO:0005829~cytosol,GO:0005844~polysome,GO:0005845~mRNA cap binding complex,GO:0016020~membrane,GO:0016442~RISC complex,GO:0030425~dendrite,GO:0030529~intracellular ribonucleoprotein complex,GO:0035068~micro-ribonucleoprotein complex,GO:0070578~RISC-loading complex,	GO:0000340~RNA 7-methylguanosine cap binding,GO:0000993~RNA polymerase II core binding,GO:0001047~core promoter binding,GO:0003676~nucleic acid binding,GO:0003725~double-stranded RNA binding,GO:0003727~single-stranded RNA binding,GO:0003729~mRNA binding,GO:0003743~translation initiation factor activity,GO:0004521~endoribonuclease activity,GO:0005515~protein binding,GO:0008022~protein C-terminus b…		3D-structure,Alternative splicing,Complete proteome,Cytoplasm,Endonuclease,Hydrolase,Hydroxylation,Magnesium,Manganese,Metal-binding,Nitration,Nuclease,Nucleus,Phosphoprotein,Proteomics identification,Reference proteome,Repressor,Ribonucleoprotein,RNA-binding,RNA-mediated gene silencing,Transcription,Transcription regulation,Translation regulation,
3	AKAP1	up-regulated	ENSG00000121057,	A-kinase anchoring protein 1(AKAP1)	GO:0007596~blood coagulation,GO:0010738~regulation of protein kinase A signaling,	GO:0005739~mitochondrion,GO:0005741~mitochondrial outer membrane,GO:0005829~cytosol,GO:0016020~membrane,GO:0016021~integral component of membrane,	GO:0003723~RNA binding,GO:0005515~protein binding,GO:0016301~kinase activity,GO:0034237~protein kinase A regulatory subunit binding,GO:0044822~poly(A) RNA binding,		Alternative splicing,Complete proteome,Kinase,Membrane,Mitochondrion,Mitochondrion outer membrane,Phosphoprotein,Polymorphism,Proteomics identification,Reference proteome,RNA-binding,Transferase,Transit peptide,Transmembrane,Transmembrane helix,
4	ANKRD23	up-regulated	ENSG00000163126,	ankyrin repeat domain 23(ANKRD23)	GO:0009612~response to mechanical stimulus,	GO:0005654~nucleoplasm,GO:0005737~cytoplasm,GO:0014704~intercalated disc,GO:0015629~actin cytoskeleton,GO:0030016~myofibril,	GO:0031432~titin binding,		Alternative splicing,ANK repeat,Coiled coil,Complete proteome,Nucleus,Reference proteome,Repeat,
5	ANKRD36	up-regulated	ENSG00000135976,	ankyrin repeat domain 36(ANKRD36)					Alternative splicing,ANK repeat,Coiled coil,Complete proteome,Reference proteome,Repeat,
6	ANP32C	up-regulated		acidic nuclear phosphoprotein 32 family member C(ANP32C)	GO:0006334~nucleosome assembly,GO:0006913~nucleocytoplasmic transport,GO:0042981~regulation of apoptotic process,GO:0043486~histone exchange,	GO:0005634~nucleus,	GO:0042393~histone binding,		Complete proteome,Leucine-rich repeat,Polymorphism,Reference proteome,Repeat,
7	ARHGAP5	up-regulated	ENSG00000100852,	Rho GTPase activating protein 5(ARHGAP5)	GO:0007155~cell adhesion,GO:0007165~signal transduction,GO:0007264~small GTPase mediated signal transduction,GO:0007266~Rho protein signal transduction,GO:0030879~mammary gland development,GO:0043547~positive regulation of GTPase activity,GO:0051056~regulation of small GTPase mediated signal transduction,	GO:0005622~intracellular,GO:0005737~cytoplasm,GO:0005783~endoplasmic reticulum,GO:0005829~cytosol,GO:0016020~membrane,	GO:0003924~GTPase activity,GO:0005096~GTPase activator activity,GO:0005515~protein binding,GO:0005525~GTP binding,GO:0042169~SH2 domain binding,	hsa04510:Focal adhesion,hsa04670:Leukocyte transendothelial migration,	3D-structure,Alternative splicing,Complete proteome,Cytoplasm,GTPase activation,Membrane,Nitration,Phosphoprotein,Polymorphism,Proteomics identification,Reference proteome,Repeat,
8	ARL16	up-regulated	ENSG00000214087,	ADP ribosylation factor like GTPase 16(ARL16)	GO:0007264~small GTPase mediated signal transduction,	GO:0005622~intracellular,	GO:0005515~protein binding,GO:0005525~GTP binding,		Complete proteome,GTP-binding,Nucleotide-binding,Polymorphism,Reference proteome,
9	ASPM	up-regulated	ENSG00000066279,	abnormal spindle microtubule assembly(ASPM)	GO:0001764~neuron migration,GO:0002052~positive regulation of neuroblast proliferation,GO:0007051~spindle organization,GO:0007067~mitotic nuclear division,GO:0007283~spermatogenesis,GO:0008584~male gonad development,GO:0021873~forebrain neuroblast division,GO:0021987~cerebral cortex development,GO:0045665~negative regulation of neuron differentiation,GO:0045769~negative regulation of asymmetric c…	GO:0005634~nucleus,GO:0005737~cytoplasm,GO:0030496~midbody,GO:0036449~microtubule minus-end,GO:0072687~meiotic spindle,GO:0097431~mitotic spindle pole,	GO:0005516~calmodulin binding,		Alternative splicing,Calmodulin-binding,Cell cycle,Cell division,Coiled coil,Complete proteome,Cytoplasm,Cytoskeleton,Disease mutation,Mental retardation,Mitosis,Nucleus,Phosphoprotein,Polymorphism,Primary microcephaly,Proteomics identification,Reference proteome,Repeat,
10	ATAD5	up-regulated	ENSG00000176208,	ATPase family, AAA domain containing 5(ATAD5)	GO:0002377~immunoglobulin production,GO:0006974~cellular response to DNA damage stimulus,GO:0030890~positive regulation of B cell proliferation,GO:0048304~positive regulation of isotype switching to IgG isotypes,GO:1901990~regulation of mitotic cell cycle phase transition,	GO:0005634~nucleus,	GO:0005524~ATP binding,		Alternative splicing,ATP-binding,Complete proteome,DNA damage,Nucleotide-binding,Nucleus,Phosphoprotein,Polymorphism,Proteomics identification,Reference proteome,
11	AURKA	up-regulated	ENSG00000087586,	aurora kinase A(AURKA)	GO:0000086~G2/M transition of mitotic cell cycle,GO:0000212~meiotic spindle organization,GO:0006468~protein phosphorylation,GO:0006977~DNA damage response, signal transduction by p53 class mediator resulting in cell cycle arrest,GO:0007049~cell cycle,GO:0007051~spindle organization,GO:0007052~mitotic spindle organization,GO:0007057~spindle assembly involved in female meiosis I,GO:0007067~mitotic …	GO:0000780~condensed nuclear chromosome, centromeric region,GO:0005634~nucleus,GO:0005654~nucleoplasm,GO:0005813~centrosome,GO:0005814~centriole,GO:0005819~spindle,GO:0005829~cytosol,GO:0005874~microtubule,GO:0005876~spindle microtubule,GO:0005929~cilium,GO:0015630~microtubule cytoskeleton,GO:0030496~midbody,GO:0031616~spindle pole centrosome,GO:0032133~chromosome passenger complex,GO:0042585~ger…	GO:0004672~protein kinase activity,GO:0004674~protein serine/threonine kinase activity,GO:0004712~protein serine/threonine/tyrosine kinase activity,GO:0005515~protein binding,GO:0005524~ATP binding,GO:0019901~protein kinase binding,GO:0031625~ubiquitin protein ligase binding,GO:0035174~histone serine kinase activity,	hsa04114:Oocyte meiosis,	3D-structure,ATP-binding,Cell cycle,Cell division,Cell projection,Cilium,Cilium biogenesis/degradation,Complete proteome,Cytoplasm,Cytoskeleton,Kinase,Microtubule,Mitosis,Nucleotide-binding,Phosphoprotein,Polymorphism,Proteomics identification,Proto-oncogene,Reference proteome,Serine/threonine-protein kinase,Transferase,Ubl conjugation,
12	BARD1	up-regulated	ENSG00000138376,	BRCA1 associated RING domain 1(BARD1)	GO:0000729~DNA double-strand break processing,GO:0000731~DNA synthesis involved in DNA repair,GO:0000732~strand displacement,GO:0001894~tissue homeostasis,GO:0006260~DNA replication,GO:0006303~double-strand break repair via nonhomologous end joining,GO:0006974~cellular response to DNA damage stimulus,GO:0007050~cell cycle arrest,GO:0016567~protein ubiquitination,GO:0031441~negative regulation of …	GO:0000151~ubiquitin ligase complex,GO:0005634~nucleus,GO:0005654~nucleoplasm,GO:0005737~cytoplasm,GO:0031436~BRCA1-BARD1 complex,GO:0043231~intracellular membrane-bounded organelle,GO:0070531~BRCA1-A complex,	GO:0003723~RNA binding,GO:0004842~ubiquitin-protein transferase activity,GO:0005515~protein binding,GO:0008270~zinc ion binding,GO:0016874~ligase activity,GO:0019900~kinase binding,GO:0042803~protein homodimerization activity,GO:0046982~protein heterodimerization activity,		3D-structure,Alternative splicing,ANK repeat,Complete proteome,DNA damage,DNA repair,Isopeptide bond,Metal-binding,Nucleus,Phosphoprotein,Polymorphism,Proteomics identification,Reference proteome,Repeat,Transferase,Ubl conjugation,Ubl conjugation pathway,Zinc,Zinc-finger,
13	BPTF	up-regulated	ENSG00000171634,	bromodomain PHD finger transcription factor(BPTF)	GO:0000122~negative regulation of transcription from RNA polymerase II promoter,GO:0001892~embryonic placenta development,GO:0006338~chromatin remodeling,GO:0006351~transcription, DNA-templated,GO:0006355~regulation of transcription, DNA-templated,GO:0007420~brain development,GO:0007492~endoderm development,GO:0009611~response to wounding,GO:0009952~anterior/posterior pattern specification,GO:001…	GO:0005634~nucleus,GO:0005654~nucleoplasm,GO:0005737~cytoplasm,GO:0016589~NURF complex,GO:0030425~dendrite,GO:0044297~cell body,GO:0048471~perinuclear region of cytoplasm,GO:0070062~extracellular exosome,	GO:0005515~protein binding,GO:0008094~DNA-dependent ATPase activity,GO:0008134~transcription factor binding,GO:0008270~zinc ion binding,GO:0043565~sequence-specific DNA binding,		3D-structure,Acetylation,Alternative splicing,Bromodomain,Chromatin regulator,Coiled coil,Complete proteome,Cytoplasm,Isopeptide bond,Metal-binding,Methylation,Nucleus,Phosphoprotein,Proteomics identification,Reference proteome,Repeat,Transcription,Transcription regulation,Ubl conjugation,Zinc,Zinc-finger,
14	BRIP1	up-regulated	ENSG00000136492,	BRCA1 interacting protein C-terminal helicase 1(BRIP1)	GO:0000077~DNA damage checkpoint,GO:0000731~DNA synthesis involved in DNA repair,GO:0000732~strand displacement,GO:0006139~nucleobase-containing compound metabolic process,GO:0006260~DNA replication,GO:0006302~double-strand break repair,GO:0006357~regulation of transcription from RNA polymerase II promoter,GO:0008285~negative regulation of cell proliferation,GO:0032508~DNA duplex unwinding,GO:007…	GO:0005634~nucleus,GO:0005654~nucleoplasm,GO:0005737~cytoplasm,GO:0031965~nuclear membrane,	GO:0003676~nucleic acid binding,GO:0003677~DNA binding,GO:0004003~ATP-dependent DNA helicase activity,GO:0005515~protein binding,GO:0005524~ATP binding,GO:0008026~ATP-dependent helicase activity,GO:0046872~metal ion binding,GO:0051539~4 iron, 4 sulfur cluster binding,	hsa03460:Fanconi anemia pathway,	3D-structure,4Fe-4S,Acetylation,Alternative splicing,ATP-binding,Complete proteome,Direct protein sequencing,Disease mutation,DNA damage,DNA repair,Fanconi anemia,Helicase,Hydrolase,Iron,Iron-sulfur,Metal-binding,Nucleotide-binding,Nucleus,Phosphoprotein,Polymorphism,Proteomics identification,Reference proteome,
15	C12orf66	up-regulated	ENSG00000174206,	chromosome 12 open reading frame 66(C12orf66)		GO:0015630~microtubule cytoskeleton,GO:0045171~intercellular bridge,			Complete proteome,Polymorphism,Proteomics identification,Reference proteome,
16	C17orf67	up-regulated	ENSG00000214226,	chromosome 17 open reading frame 67(C17orf67)		GO:0005576~extracellular region,	GO:0005515~protein binding,		Complete proteome,Reference proteome,Secreted,Signal,
17	CACNG1	up-regulated	ENSG00000108878,	calcium voltage-gated channel auxiliary subunit gamma 1(CACNG1)	GO:0006810~transport,GO:0006936~muscle contraction,GO:0034765~regulation of ion transmembrane transport,GO:0061337~cardiac conduction,GO:0070296~sarcoplasmic reticulum calcium ion transport,GO:0070588~calcium ion transmembrane transport,	GO:0005886~plasma membrane,GO:0005891~voltage-gated calcium channel complex,	GO:0005245~voltage-gated calcium channel activity,GO:0005515~protein binding,	hsa04010:MAPK signaling pathway,hsa04260:Cardiac muscle contraction,hsa04261:Adrenergic signaling in cardiomyocytes,hsa04921:Oxytocin signaling pathway,hsa05410:Hypertrophic cardiomyopathy (HCM),hsa05412:Arrhythmogenic right ventricular cardiomyopathy (ARVC),hsa05414:Dilated cardiomyopathy,	Calcium,Calcium channel,Calcium transport,Complete proteome,Glycoprotein,Ion channel,Ion transport,Membrane,Polymorphism,Reference proteome,Transmembrane,Transmembrane helix,Transport,Voltage-gated channel,
18	CCDC117	up-regulated	ENSG00000159873,	coiled-coil domain containing 117(CCDC117)			GO:0005515~protein binding,		Alternative splicing,Coiled coil,Complete proteome,Methylation,Phosphoprotein,Polymorphism,Proteomics identification,Reference proteome,
19	CCDC168	up-regulated	ENSG00000175820,	coiled-coil domain containing 168(CCDC168)					Coiled coil,Complete proteome,Polymorphism,Reference proteome,
20	CCER1	up-regulated	ENSG00000197651,	coiled-coil glutamate rich protein 1(CCER1)			GO:0005515~protein binding,		Coiled coil,Complete proteome,Polymorphism,Reference proteome,
21	CCNA2	up-regulated	ENSG00000145386,	cyclin A2(CCNA2)	GO:0000079~regulation of cyclin-dependent protein serine/threonine kinase activity,GO:0007067~mitotic nuclear division,GO:0007095~mitotic G2 DNA damage checkpoint,GO:0007265~Ras protein signal transduction,GO:0016032~viral process,GO:0031100~organ regeneration,GO:0033762~response to glucagon,GO:0036120~cellular response to platelet-derived growth factor stimulus,GO:0044320~cellular response to le…	GO:0001939~female pronucleus,GO:0001940~male pronucleus,GO:0005634~nucleus,GO:0005654~nucleoplasm,GO:0005737~cytoplasm,GO:0005794~Golgi apparatus,GO:0097124~cyclin A2-CDK2 complex,	GO:0005515~protein binding,GO:0019901~protein kinase binding,	hsa04110:Cell cycle,hsa04152:AMPK signaling pathway,hsa04914:Progesterone-mediated oocyte maturation,hsa05161:Hepatitis B,hsa05169:Epstein-Barr virus infection,hsa05203:Viral carcinogenesis,	3D-structure,Acetylation,Cell cycle,Cell division,Complete proteome,Cyclin,Cytoplasm,Host-virus interaction,Mitosis,Nucleus,Phosphoprotein,Polymorphism,Reference proteome,Ubl conjugation,
22	CCNE2	up-regulated	ENSG00000175305,	cyclin E2(CCNE2)	GO:0000075~cell cycle checkpoint,GO:0000079~regulation of cyclin-dependent protein serine/threonine kinase activity,GO:0000082~G1/S transition of mitotic cell cycle,GO:0006270~DNA replication initiation,GO:0051301~cell division,GO:0051726~regulation of cell cycle,	GO:0005634~nucleus,GO:0005654~nucleoplasm,GO:0005829~cytosol,GO:0097135~cyclin E2-CDK2 complex,	GO:0005515~protein binding,GO:0016538~cyclin-dependent protein serine/threonine kinase regulator activity,GO:0019901~protein kinase binding,	hsa04110:Cell cycle,hsa04114:Oocyte meiosis,hsa04115:p53 signaling pathway,hsa04151:PI3K-Akt signaling pathway,hsa05161:Hepatitis B,hsa05162:Measles,hsa05200:Pathways in cancer,hsa05203:Viral carcinogenesis,hsa05206:MicroRNAs in cancer,hsa05215:Prostate cancer,hsa05222:Small cell lung cancer,	Alternative splicing,Cell cycle,Cell division,Complete proteome,Cyclin,Nucleus,Phosphoprotein,Polymorphism,Proteomics identification,Reference proteome,
23	CDC45	up-regulated	ENSG00000093009,	cell division cycle 45(CDC45)	GO:0000076~DNA replication checkpoint,GO:0000082~G1/S transition of mitotic cell cycle,GO:0000083~regulation of transcription involved in G1/S transition of mitotic cell cycle,GO:0000727~double-strand break repair via break-induced replication,GO:0006260~DNA replication,GO:0006267~pre-replicative complex assembly involved in nuclear cell cycle DNA replication,GO:0006270~DNA replication initiation…	GO:0005634~nucleus,GO:0005654~nucleoplasm,GO:0005656~nuclear pre-replicative complex,GO:0005737~cytoplasm,GO:0005813~centrosome,GO:0031261~DNA replication preinitiation complex,GO:0031298~replication fork protection complex,	GO:0003682~chromatin binding,GO:0003688~DNA replication origin binding,GO:0003697~single-stranded DNA binding,GO:0005515~protein binding,GO:0043138~3'-5' DNA helicase activity,	hsa04110:Cell cycle,	3D-structure,Alternative splicing,Cell cycle,Complete proteome,Cytoplasm,DNA replication,Nucleus,Phosphoprotein,Polymorphism,Proteomics identification,Reference proteome,Signal,
24	CDKN3	up-regulated	ENSG00000100526,	cyclin dependent kinase inhibitor 3(CDKN3)	GO:0000079~regulation of cyclin-dependent protein serine/threonine kinase activity,GO:0000082~G1/S transition of mitotic cell cycle,GO:0007049~cell cycle,GO:0007050~cell cycle arrest,GO:0008285~negative regulation of cell proliferation,GO:0035335~peptidyl-tyrosine dephosphorylation,	GO:0005634~nucleus,GO:0005737~cytoplasm,GO:0048471~perinuclear region of cytoplasm,	GO:0004722~protein serine/threonine phosphatase activity,GO:0004725~protein tyrosine phosphatase activity,GO:0005515~protein binding,GO:0008138~protein tyrosine/serine/threonine phosphatase activity,GO:0016301~kinase activity,		3D-structure,Alternative splicing,Cell cycle,Complete proteome,Cytoplasm,Disease mutation,Hydrolase,Kinase,Polymorphism,Protein phosphatase,Proteomics identification,Reference proteome,Transferase,
25	CENPE	up-regulated	ENSG00000138778,	centromere protein E(CENPE)	GO:0000278~mitotic cell cycle,GO:0006890~retrograde vesicle-mediated transport, Golgi to ER,GO:0007018~microtubule-based movement,GO:0007059~chromosome segregation,GO:0007062~sister chromatid cohesion,GO:0007079~mitotic chromosome movement towards spindle pole,GO:0007080~mitotic metaphase plate congression,GO:0007275~multicellular organism development,GO:0019886~antigen processing and presentatio…	GO:0000775~chromosome, centromeric region,GO:0000776~kinetochore,GO:0000777~condensed chromosome kinetochore,GO:0000779~condensed chromosome, centromeric region,GO:0000940~condensed chromosome outer kinetochore,GO:0005623~cell,GO:0005634~nucleus,GO:0005694~chromosome,GO:0005737~cytoplasm,GO:0005829~cytosol,GO:0005871~kinesin complex,GO:0005874~microtubule,GO:0015630~microtubule cytoskeleton,GO:00…	GO:0003777~microtubule motor activity,GO:0005515~protein binding,GO:0005524~ATP binding,GO:0008017~microtubule binding,GO:0016887~ATPase activity,GO:0043515~kinetochore binding,		3D-structure,Alternative splicing,ATP-binding,Cell cycle,Cell division,Centromere,Chromosome,Coiled coil,Complete proteome,Cytoplasm,Cytoskeleton,Developmental protein,Direct protein sequencing,Disease mutation,Isopeptide bond,Kinetochore,Lipoprotein,Methylation,Microtubule,Mitosis,Motor protein,Nucleotide-binding,Phosphoprotein,Polymorphism,Prenylation,Primary microcephaly,Proteomics identificat…
26	CENPL	up-regulated	ENSG00000120334,	centromere protein L(CENPL)	GO:0007062~sister chromatid cohesion,GO:0034080~CENP-A containing nucleosome assembly,	GO:0000775~chromosome, centromeric region,GO:0005654~nucleoplasm,GO:0005829~cytosol,	GO:0005515~protein binding,		Alternative splicing,Centromere,Chromosome,Complete proteome,Nucleus,Phosphoprotein,Polymorphism,Reference proteome,
27	CENPO	up-regulated	ENSG00000138092,	centromere protein O(CENPO)	GO:0007062~sister chromatid cohesion,GO:0034080~CENP-A containing nucleosome assembly,	GO:0000777~condensed chromosome kinetochore,GO:0005654~nucleoplasm,GO:0005829~cytosol,	GO:0005515~protein binding,		Alternative splicing,Centromere,Chromosome,Coiled coil,Complete proteome,Kinetochore,Nucleus,Phosphoprotein,Polymorphism,Reference proteome,
28	CENPU	up-regulated	ENSG00000151725,	centromere protein U(CENPU)	GO:0006351~transcription, DNA-templated,GO:0006355~regulation of transcription, DNA-templated,GO:0007062~sister chromatid cohesion,GO:0016032~viral process,GO:0034080~CENP-A containing nucleosome assembly,GO:0043009~chordate embryonic development,	GO:0000777~condensed chromosome kinetochore,GO:0005634~nucleus,GO:0005654~nucleoplasm,GO:0005815~microtubule organizing center,GO:0005829~cytosol,	GO:0005515~protein binding,		Alternative splicing,Centromere,Chromosome,Coiled coil,Complete proteome,Cytoplasm,Host-virus interaction,Kinetochore,Nucleus,Phosphoprotein,Polymorphism,Proteomics identification,Reference proteome,Repressor,Transcription,Transcription regulation,
29	CHML	up-regulated	ENSG00000203668,	CHM like, Rab escort protein 2(CHML)	GO:0006886~intracellular protein transport,GO:0007264~small GTPase mediated signal transduction,GO:0018344~protein geranylgeranylation,GO:0043547~positive regulation of GTPase activity,GO:0055114~oxidation-reduction process,	GO:0005654~nucleoplasm,GO:0005737~cytoplasm,GO:0005829~cytosol,GO:0005968~Rab-protein geranylgeranyltransferase complex,	GO:0005092~GDP-dissociation inhibitor activity,GO:0005096~GTPase activator activity,GO:0016491~oxidoreductase activity,GO:0017137~Rab GTPase binding,		Complete proteome,Cytoplasm,GTPase activation,Membrane,Phosphoprotein,Proteomics identification,Reference proteome,Transmembrane,Transmembrane helix,
30	CIT	up-regulated	ENSG00000122966,	citron rho-interacting serine/threonine kinase(CIT)	GO:0000086~G2/M transition of mitotic cell cycle,GO:0000910~cytokinesis,GO:0006468~protein phosphorylation,GO:0007030~Golgi organization,GO:0007067~mitotic nuclear division,GO:0008064~regulation of actin polymerization or depolymerization,GO:0032467~positive regulation of cytokinesis,GO:0035556~intracellular signal transduction,GO:0048699~generation of neurons,	GO:0005622~intracellular,GO:0005829~cytosol,GO:0005886~plasma membrane,GO:0016020~membrane,GO:0031985~Golgi cisterna,GO:0043025~neuronal cell body,	GO:0004672~protein kinase activity,GO:0004674~protein serine/threonine kinase activity,GO:0005515~protein binding,GO:0005524~ATP binding,GO:0017048~Rho GTPase binding,GO:0017124~SH3 domain binding,GO:0030165~PDZ domain binding,GO:0046872~metal ion binding,GO:0097110~scaffold protein binding,		Acetylation,Alternative splicing,ATP-binding,Cell cycle,Cell division,Coiled coil,Complete proteome,Cytoplasm,Developmental protein,Differentiation,Kinase,Metal-binding,Mitosis,Neurogenesis,Nucleotide-binding,Phosphoprotein,Polymorphism,Proteomics identification,Reference proteome,Serine/threonine-protein kinase,SH3-binding,Transferase,Zinc,Zinc-finger,
31	CNIH2	up-regulated	ENSG00000174871,	cornichon family AMPA receptor auxiliary protein 2(CNIH2)	GO:0006810~transport,GO:0006888~ER to Golgi vesicle-mediated transport,GO:0035249~synaptic transmission, glutamatergic,GO:0042391~regulation of membrane potential,GO:0048208~COPII vesicle coating,GO:0051668~localization within membrane,GO:1902684~negative regulation of receptor localization to synapse,GO:1903743~negative regulation of anterograde synaptic vesicle transport,GO:2000310~regulation o…	GO:0000139~Golgi membrane,GO:0005789~endoplasmic reticulum membrane,GO:0012507~ER to Golgi transport vesicle membrane,GO:0014069~postsynaptic density,GO:0016021~integral component of membrane,GO:0030054~cell junction,GO:0030425~dendrite,GO:0032281~AMPA glutamate receptor complex,GO:0033116~endoplasmic reticulum-Golgi intermediate compartment membrane,GO:0043197~dendritic spine,GO:0043198~dendriti…	GO:0005515~protein binding,		Cell junction,Cell membrane,Cell projection,Complete proteome,Endoplasmic reticulum,Membrane,Postsynaptic cell membrane,Reference proteome,Synapse,Transmembrane,Transmembrane helix,
32	COA3	up-regulated	ENSG00000183978,	cytochrome c oxidase assembly factor 3(COA3)	GO:0033617~mitochondrial respiratory chain complex IV assembly,GO:0070131~positive regulation of mitochondrial translation,	GO:0005739~mitochondrion,GO:0016021~integral component of membrane,GO:0031305~integral component of mitochondrial inner membrane,	GO:0005515~protein binding,		Acetylation,Coiled coil,Complete proteome,Direct protein sequencing,Membrane,Mitochondrion,Mitochondrion inner membrane,Proteomics identification,Reference proteome,Transmembrane,Transmembrane helix,
33	COIL	up-regulated	ENSG00000121058,	coilin(COIL)		GO:0005634~nucleus,GO:0005654~nucleoplasm,GO:0005730~nucleolus,GO:0015030~Cajal body,GO:0016020~membrane,	GO:0005515~protein binding,GO:0008022~protein C-terminus binding,GO:0042802~identical protein binding,		Complete proteome,Isopeptide bond,Nucleus,Phosphoprotein,Proteomics identification,Reference proteome,Repeat,Ubl conjugation,
34	COLEC11	up-regulated	ENSG00000118004,	collectin subfamily member 11(COLEC11)	GO:0006508~proteolysis,GO:0006898~receptor-mediated endocytosis,GO:0006956~complement activation,GO:0007275~multicellular organism development,GO:0032502~developmental process,	GO:0005576~extracellular region,GO:0005581~collagen trimer,	GO:0004252~serine-type endopeptidase activity,GO:0005537~mannose binding,	hsa04145:Phagosome,	3D-structure,Alternative splicing,Calcium,Coiled coil,Collagen,Complete proteome,Developmental protein,Disease mutation,Disulfide bond,Lectin,Mannose-binding,Polymorphism,Reference proteome,Secreted,Signal,
35	CPSF4L	up-regulated	ENSG00000187959,	cleavage and polyadenylation specific factor 4 like(CPSF4L)	GO:0006378~mRNA polyadenylation,GO:0090502~RNA phosphodiester bond hydrolysis, endonucleolytic,GO:0098789~pre-mRNA cleavage required for polyadenylation,	GO:0005847~mRNA cleavage and polyadenylation specificity factor complex,	GO:0003723~RNA binding,GO:0004521~endoribonuclease activity,GO:0046872~metal ion binding,		Complete proteome,Metal-binding,Reference proteome,Repeat,RNA-binding,Zinc,Zinc-finger,
36	CSPP1	up-regulated	ENSG00000104218,	centrosome and spindle pole associated protein 1(CSPP1)	GO:0032467~positive regulation of cytokinesis,GO:0051781~positive regulation of cell division,	GO:0000922~spindle pole,GO:0005737~cytoplasm,GO:0005813~centrosome,GO:0005815~microtubule organizing center,GO:0005819~spindle,GO:0005874~microtubule,			Alternative splicing,Ciliopathy,Coiled coil,Complete proteome,Cytoplasm,Cytoskeleton,Joubert syndrome,Microtubule,Phosphoprotein,Polymorphism,Proteomics identification,Reference proteome,
37	CYP2C9	up-regulated	ENSG00000138109,	cytochrome P450 family 2 subfamily C member 9(CYP2C9)	GO:0006805~xenobiotic metabolic process,GO:0008202~steroid metabolic process,GO:0016098~monoterpenoid metabolic process,GO:0017144~drug metabolic process,GO:0019373~epoxygenase P450 pathway,GO:0019627~urea metabolic process,GO:0032787~monocarboxylic acid metabolic process,GO:0042737~drug catabolic process,GO:0042738~exogenous drug catabolic process,GO:0043603~cellular amide metabolic process,GO:0…	GO:0005789~endoplasmic reticulum membrane,GO:0031090~organelle membrane,GO:0043231~intracellular membrane-bounded organelle,	GO:0001567~cholesterol 25-hydroxylase activity,GO:0004497~monooxygenase activity,GO:0005506~iron ion binding,GO:0008144~drug binding,GO:0008392~arachidonic acid epoxygenase activity,GO:0008395~steroid hydroxylase activity,GO:0016491~oxidoreductase activity,GO:0016705~oxidoreductase activity, acting on paired donors, with incorporation or reduction of molecular oxygen,GO:0018675~(S)-limonene 6-mon…	hsa00590:Arachidonic acid metabolism,hsa00591:Linoleic acid metabolism,hsa00830:Retinol metabolism,hsa00980:Metabolism of xenobiotics by cytochrome P450,hsa00982:Drug metabolism - cytochrome P450,hsa01100:Metabolic pathways,hsa04726:Serotonergic synapse,hsa05204:Chemical carcinogenesis,	3D-structure,Alternative splicing,Complete proteome,Direct protein sequencing,Endoplasmic reticulum,Heme,Iron,Lipid metabolism,Membrane,Metal-binding,Microsome,Monooxygenase,NADP,Oxidoreductase,Polymorphism,Reference proteome,Signal,Steroid metabolism,Sterol metabolism,
38	DBF4B	up-regulated	ENSG00000161692,	DBF4 zinc finger B(DBF4B)	GO:0007049~cell cycle,GO:0008284~positive regulation of cell proliferation,GO:0010571~positive regulation of nuclear cell cycle DNA replication,GO:0010971~positive regulation of G2/M transition of mitotic cell cycle,GO:0032147~activation of protein kinase activity,	GO:0000790~nuclear chromatin,GO:0005634~nucleus,GO:0005654~nucleoplasm,GO:0005737~cytoplasm,GO:0016235~aggresome,GO:0043231~intracellular membrane-bounded organelle,	GO:0003676~nucleic acid binding,GO:0005515~protein binding,GO:0008270~zinc ion binding,GO:0019901~protein kinase binding,GO:0030295~protein kinase activator activity,		Alternative splicing,Cell cycle,Complete proteome,Metal-binding,Nucleus,Phosphoprotein,Reference proteome,Zinc,Zinc-finger,
39	DCAF10	up-regulated	ENSG00000122741,	DDB1 and CUL4 associated factor 10(DCAF10)	GO:0016567~protein ubiquitination,	GO:0080008~Cul4-RING E3 ubiquitin ligase complex,			Alternative splicing,Complete proteome,Methylation,Phosphoprotein,Proteomics identification,Reference proteome,Repeat,Ubl conjugation pathway,WD repeat,
40	DDHD1	up-regulated	ENSG00000100523,	DDHD domain containing 1(DDHD1)	GO:0006654~phosphatidic acid biosynthetic process,GO:0016042~lipid catabolic process,GO:0090141~positive regulation of mitochondrial fission,	GO:0005737~cytoplasm,GO:0005829~cytosol,	GO:0004620~phospholipase activity,GO:0046872~metal ion binding,		Alternative splicing,Complete proteome,Cytoplasm,Hereditary spastic paraplegia,Hydrolase,Lipid degradation,Lipid metabolism,Neurodegeneration,Phosphoprotein,Proteomics identification,Reference proteome,
41	DIEXF	up-regulated	ENSG00000117597,	digestive organ expansion factor homolog (zebrafish)(DIEXF)	GO:0000462~maturation of SSU-rRNA from tricistronic rRNA transcript (SSU-rRNA, 5.8S rRNA, LSU-rRNA),GO:0006364~rRNA processing,GO:0007275~multicellular organism development,	GO:0005634~nucleus,GO:0005654~nucleoplasm,GO:0005730~nucleolus,GO:0032040~small-subunit processome,	GO:0005515~protein binding,GO:0019843~rRNA binding,GO:0034511~U3 snoRNA binding,GO:0044822~poly(A) RNA binding,		Complete proteome,Developmental protein,Nucleus,Phosphoprotein,Polymorphism,Proteomics identification,Reference proteome,
42	DLGAP5	up-regulated	ENSG00000126787,	DLG associated protein 5(DLGAP5)	GO:0006470~protein dephosphorylation,GO:0007079~mitotic chromosome movement towards spindle pole,GO:0008283~cell proliferation,GO:0023052~signaling,GO:0045842~positive regulation of mitotic metaphase/anaphase transition,	GO:0005634~nucleus,GO:0005737~cytoplasm,GO:0005815~microtubule organizing center,GO:0031616~spindle pole centrosome,	GO:0004721~phosphoprotein phosphatase activity,GO:0005515~protein binding,		Alternative splicing,Cell cycle,Coiled coil,Complete proteome,Cytoplasm,Cytoskeleton,Nucleus,Phosphoprotein,Polymorphism,Proteomics identification,Reference proteome,Ubl conjugation,
43	DPF1	up-regulated	ENSG00000011332,	double PHD fingers 1(DPF1)	GO:0006351~transcription, DNA-templated,GO:0006355~regulation of transcription, DNA-templated,GO:0006915~apoptotic process,GO:0007399~nervous system development,	GO:0005737~cytoplasm,GO:0071565~nBAF complex,	GO:0003676~nucleic acid binding,GO:0008270~zinc ion binding,GO:0046872~metal ion binding,		Alternative splicing,Complete proteome,Cytoplasm,Isopeptide bond,Metal-binding,Neurogenesis,Nucleus,Proteomics identification,Reference proteome,Repeat,Transcription,Transcription regulation,Ubl conjugation,Zinc,Zinc-finger,
44	DSCAM-AS1	up-regulated	ENSG00000235123,	DSCAM antisense RNA 1(DSCAM-AS1)
45	DSTNP2	up-regulated	ENSG00000248593,	destrin, actin depolymerizing factor pseudogene 2(DSTNP2)
46	EFS	up-regulated	ENSG00000100842,	embryonal Fyn-associated substrate(EFS)	GO:0007155~cell adhesion,GO:0035556~intracellular signal transduction,	GO:0005737~cytoplasm,	GO:0005515~protein binding,GO:0017124~SH3 domain binding,GO:0019904~protein domain specific binding,		Alternative splicing,Cell adhesion,Complete proteome,Phosphoprotein,Polymorphism,Reference proteome,SH3 domain,SH3-binding,
47	ESPL1	up-regulated	ENSG00000135476,	extra spindle pole bodies like 1, separase(ESPL1)	GO:0000070~mitotic sister chromatid segregation,GO:0000212~meiotic spindle organization,GO:0000910~cytokinesis,GO:0006508~proteolysis,GO:0006915~apoptotic process,GO:0040001~establishment of mitotic spindle localization,GO:0045143~homologous chromosome segregation,GO:0045842~positive regulation of mitotic metaphase/anaphase transition,GO:0045875~negative regulation of sister chromatid cohesion,GO…	GO:0005634~nucleus,GO:0005737~cytoplasm,GO:0005813~centrosome,GO:0005829~cytosol,GO:0072686~mitotic spindle,	GO:0003824~catalytic activity,GO:0004197~cysteine-type endopeptidase activity,GO:0005515~protein binding,GO:0008233~peptidase activity,GO:0008234~cysteine-type peptidase activity,	hsa04110:Cell cycle,hsa04114:Oocyte meiosis,	Alternative splicing,Autocatalytic cleavage,Chromosome partition,Complete proteome,Cytoplasm,Direct protein sequencing,Hydrolase,Nucleus,Phosphoprotein,Polymorphism,Protease,Proteomics identification,Reference proteome,Thiol protease,
48	FOXK2	up-regulated	ENSG00000141568,	forkhead box K2(FOXK2)	GO:0006355~regulation of transcription, DNA-templated,GO:0006357~regulation of transcription from RNA polymerase II promoter,GO:0006366~transcription from RNA polymerase II promoter,GO:0045944~positive regulation of transcription from RNA polymerase II promoter,	GO:0005634~nucleus,GO:0005654~nucleoplasm,GO:0043231~intracellular membrane-bounded organelle,	GO:0000287~magnesium ion binding,GO:0000978~RNA polymerase II core promoter proximal region sequence-specific DNA binding,GO:0001077~transcriptional activator activity, RNA polymerase II core promoter proximal region sequence-specific binding,GO:0003700~transcription factor activity, sequence-specific DNA binding,GO:0005515~protein binding,GO:0043565~sequence-specific DNA binding,		3D-structure,Acetylation,Alternative splicing,Complete proteome,DNA-binding,Isopeptide bond,Magnesium,Metal-binding,Methylation,Nucleus,Phosphoprotein,Proteomics identification,Reference proteome,Transcription,Transcription regulation,Ubl conjugation,
49	FOXM1	up-regulated	ENSG00000111206,	forkhead box M1(FOXM1)	GO:0000086~G2/M transition of mitotic cell cycle,GO:0000122~negative regulation of transcription from RNA polymerase II promoter,GO:0001558~regulation of cell growth,GO:0006281~DNA repair,GO:0006351~transcription, DNA-templated,GO:0006366~transcription from RNA polymerase II promoter,GO:0006978~DNA damage response, signal transduction by p53 class mediator resulting in transcription of p21 class …	GO:0005634~nucleus,GO:0005654~nucleoplasm,GO:0005737~cytoplasm,	GO:0000981~RNA polymerase II transcription factor activity, sequence-specific DNA binding,GO:0003677~DNA binding,GO:0003700~transcription factor activity, sequence-specific DNA binding,GO:0005515~protein binding,GO:0019901~protein kinase binding,GO:0043565~sequence-specific DNA binding,		3D-structure,Activator,Alternative splicing,Cell cycle,Complete proteome,DNA damage,DNA repair,DNA-binding,Isopeptide bond,Nucleus,Phosphoprotein,Polymorphism,Proteomics identification,Reference proteome,Transcription,Transcription regulation,Ubl conjugation,
50	GDAP1	up-regulated	ENSG00000104381,	ganglioside induced differentiation associated protein 1(GDAP1)	GO:0000266~mitochondrial fission,GO:0006626~protein targeting to mitochondrion,GO:0006749~glutathione metabolic process,GO:0008053~mitochondrial fusion,GO:0032526~response to retinoic acid,	GO:0005634~nucleus,GO:0005737~cytoplasm,GO:0005739~mitochondrion,GO:0016020~membrane,GO:0016021~integral component of membrane,GO:0031307~integral component of mitochondrial outer membrane,	GO:0004364~glutathione transferase activity,		Acetylation,Alternative splicing,Charcot-Marie-Tooth disease,Coiled coil,Complete proteome,Cytoplasm,Disease mutation,Isopeptide bond,Membrane,Mitochondrion,Mitochondrion outer membrane,Neurodegeneration,Neuropathy,Polymorphism,Proteomics identification,Reference proteome,Transmembrane,Transmembrane helix,Ubl conjugation,
51	GOLGA6L1	up-regulated	ENSG00000273976,	golgin A6 family-like 1(GOLGA6L1)					Coiled coil,Complete proteome,Reference proteome,
52	GOLGA6L6	up-regulated	ENSG00000277322,	golgin A6 family-like 6(GOLGA6L6)					Coiled coil,Complete proteome,Reference proteome,
53	GPR179	up-regulated	ENSG00000277399,	G protein-coupled receptor 179(GPR179)	GO:0007186~G-protein coupled receptor signaling pathway,GO:0007601~visual perception,GO:0072659~protein localization to plasma membrane,	GO:0005886~plasma membrane,GO:0016021~integral component of membrane,GO:0044292~dendrite terminus,	GO:0004930~G-protein coupled receptor activity,		Cell membrane,Complete proteome,Congenital stationary night blindness,Disease mutation,G-protein coupled receptor,Glycoprotein,Membrane,Polymorphism,Receptor,Reference proteome,Sensory transduction,Signal,Transducer,Transmembrane,Transmembrane helix,Vision,
54	HEATR6	up-regulated	ENSG00000068097,	HEAT repeat containing 6(HEATR6)			GO:0044822~poly(A) RNA binding,		Complete proteome,Phosphoprotein,Polymorphism,Proteomics identification,Reference proteome,Repeat,
55	HGS	up-regulated	ENSG00000185359,	hepatocyte growth factor-regulated tyrosine kinase substrate(HGS)	GO:0006622~protein targeting to lysosome,GO:0006886~intracellular protein transport,GO:0006914~autophagy,GO:0007165~signal transduction,GO:0008285~negative regulation of cell proliferation,GO:0010324~membrane invagination,GO:0010628~positive regulation of gene expression,GO:0016197~endosomal transport,GO:0036258~multivesicular body assembly,GO:0042059~negative regulation of epidermal growth facto…	GO:0005622~intracellular,GO:0005737~cytoplasm,GO:0005768~endosome,GO:0005769~early endosome,GO:0005829~cytosol,GO:0031901~early endosome membrane,GO:0032585~multivesicular body membrane,GO:0033565~ESCRT-0 complex,GO:0043231~intracellular membrane-bounded organelle,GO:0070062~extracellular exosome,	GO:0005515~protein binding,GO:0016301~kinase activity,GO:0019904~protein domain specific binding,GO:0046872~metal ion binding,	hsa04144:Endocytosis,hsa04145:Phagosome,	3D-structure,Acetylation,Alternative splicing,Coiled coil,Complete proteome,Cytoplasm,Endosome,Kinase,Membrane,Metal-binding,Phosphoprotein,Polymorphism,Protein transport,Proteomics identification,Reference proteome,Transferase,Transport,Ubl conjugation,Zinc,Zinc-finger,
56	HIST1H2BO	up-regulated	ENSG00000274641,	histone cluster 1 H2B family member o(HIST1H2BO)	GO:0006334~nucleosome assembly,	GO:0000786~nucleosome,GO:0000788~nuclear nucleosome,GO:0005634~nucleus,GO:0005654~nucleoplasm,GO:0005737~cytoplasm,	GO:0003677~DNA binding,GO:0046982~protein heterodimerization activity,	hsa05034:Alcoholism,hsa05203:Viral carcinogenesis,hsa05322:Systemic lupus erythematosus,	Acetylation,Chromosome,Complete proteome,Direct protein sequencing,DNA-binding,Glycoprotein,Isopeptide bond,Methylation,Nucleosome core,Nucleus,Phosphoprotein,Reference proteome,Ubl conjugation,
57	HJURP	up-regulated	ENSG00000123485,	Holliday junction recognition protein(HJURP)	GO:0007049~cell cycle,GO:0007059~chromosome segregation,GO:0034080~CENP-A containing nucleosome assembly,GO:0043254~regulation of protein complex assembly,GO:0051101~regulation of DNA binding,	GO:0000775~chromosome, centromeric region,GO:0000777~condensed chromosome kinetochore,GO:0005634~nucleus,GO:0005654~nucleoplasm,GO:0005730~nucleolus,GO:0005737~cytoplasm,	GO:0003677~DNA binding,GO:0005515~protein binding,GO:0042393~histone binding,GO:0042802~identical protein binding,		3D-structure,Alternative splicing,Cell cycle,Centromere,Chaperone,Chromosome,Complete proteome,DNA-binding,Nucleus,Phosphoprotein,Polymorphism,Proteomics identification,Reference proteome,
58	HN1	up-regulated	ENSG00000189159,	hematological and neurological expressed 1(HN1)		GO:0005634~nucleus,GO:0005730~nucleolus,GO:0031965~nuclear membrane,			Acetylation,Alternative splicing,Complete proteome,Direct protein sequencing,Nucleus,Phosphoprotein,Proteomics identification,Reference proteome,
59	IL11	up-regulated	ENSG00000095752,	interleukin 11(IL11)	GO:0007267~cell-cell signaling,GO:0008284~positive regulation of cell proliferation,GO:0030183~B cell differentiation,GO:0030219~megakaryocyte differentiation,GO:0033138~positive regulation of peptidyl-serine phosphorylation,GO:0043410~positive regulation of MAPK cascade,GO:0045444~fat cell differentiation,GO:0045944~positive regulation of transcription from RNA polymerase II promoter,GO:0046888~…	GO:0005576~extracellular region,GO:0005615~extracellular space,GO:0005737~cytoplasm,	GO:0005125~cytokine activity,GO:0005142~interleukin-11 receptor binding,GO:0005515~protein binding,GO:0008083~growth factor activity,	hsa04060:Cytokine-cytokine receptor interaction,hsa04630:Jak-STAT signaling pathway,hsa04640:Hematopoietic cell lineage,hsa05323:Rheumatoid arthritis,	3D-structure,Alternative splicing,Complete proteome,Cytokine,Growth factor,Pharmaceutical,Polymorphism,Reference proteome,Secreted,Signal,
60	INTS2	up-regulated	ENSG00000108506,	integrator complex subunit 2(INTS2)	GO:0016180~snRNA processing,GO:0042795~snRNA transcription from RNA polymerase II promoter,	GO:0005622~intracellular,GO:0005654~nucleoplasm,GO:0016020~membrane,GO:0016021~integral component of membrane,GO:0031965~nuclear membrane,GO:0032039~integrator complex,	GO:0005515~protein binding,		Complete proteome,Membrane,Nucleus,Polymorphism,Proteomics identification,Reference proteome,Transmembrane,Transmembrane helix,
61	KIAA1328	up-regulated	ENSG00000150477,	KIAA1328(KIAA1328)			GO:0005515~protein binding,		Alternative splicing,Coiled coil,Complete proteome,Phosphoprotein,Polymorphism,Proteomics identification,Reference proteome,
62	KIAA1429	up-regulated	ENSG00000164944,	KIAA1429(KIAA1429)	GO:0006397~mRNA processing,GO:0008380~RNA splicing,GO:0080009~mRNA methylation,	GO:0005654~nucleoplasm,GO:0016607~nuclear speck,GO:0036396~MIS complex,	GO:0044822~poly(A) RNA binding,		Acetylation,Alternative splicing,Complete proteome,Direct protein sequencing,Methylation,mRNA processing,mRNA splicing,Nucleus,Phosphoprotein,Polymorphism,Proteomics identification,Reference proteome,
63	KIAA1524	up-regulated	ENSG00000163507,	KIAA1524(KIAA1524)	GO:0007283~spermatogenesis,GO:0098609~cell-cell adhesion,GO:2000179~positive regulation of neural precursor cell proliferation,	GO:0005737~cytoplasm,GO:0005886~plasma membrane,GO:0005913~cell-cell adherens junction,GO:0016021~integral component of membrane,	GO:0005515~protein binding,GO:0098641~cadherin binding involved in cell-cell adhesion,		Acetylation,Alternative splicing,Coiled coil,Complete proteome,Cytoplasm,Membrane,Phosphoprotein,Polymorphism,Proteomics identification,Reference proteome,Transmembrane,Transmembrane helix,
64	KIF14	up-regulated	ENSG00000118193,	kinesin family member 14(KIF14)	GO:0001558~regulation of cell growth,GO:0007018~microtubule-based movement,GO:0007019~microtubule depolymerization,GO:0007080~mitotic metaphase plate congression,GO:0008284~positive regulation of cell proliferation,GO:0010389~regulation of G2/M transition of mitotic cell cycle,GO:0021685~cerebellar granular layer structural organization,GO:0021693~cerebellar Purkinje cell layer structural organiz…	GO:0005634~nucleus,GO:0005829~cytosol,GO:0005871~kinesin complex,GO:0005874~microtubule,GO:0005886~plasma membrane,GO:0016020~membrane,GO:0030496~midbody,GO:0051233~spindle midzone,	GO:0003777~microtubule motor activity,GO:0005515~protein binding,GO:0005524~ATP binding,GO:0008017~microtubule binding,GO:0008574~ATP-dependent microtubule motor activity, plus-end-directed,GO:0015631~tubulin binding,GO:0016887~ATPase activity,GO:0019901~protein kinase binding,GO:0030165~PDZ domain binding,		ATP-binding,Ciliopathy,Coiled coil,Complete proteome,Cytoplasm,Cytoskeleton,Isopeptide bond,Meckel syndrome,Microtubule,Motor protein,Nucleotide-binding,Nucleus,Phosphoprotein,Polymorphism,Reference proteome,
65	KIF18A	up-regulated	ENSG00000121621,	kinesin family member 18A(KIF18A)	GO:0006890~retrograde vesicle-mediated transport, Golgi to ER,GO:0007018~microtubule-based movement,GO:0007019~microtubule depolymerization,GO:0007062~sister chromatid cohesion,GO:0007080~mitotic metaphase plate congression,GO:0007140~male meiosis,GO:0015031~protein transport,GO:0019886~antigen processing and presentation of exogenous peptide antigen via MHC class II,GO:0070507~regulation of micr…	GO:0000776~kinetochore,GO:0001726~ruffle,GO:0005634~nucleus,GO:0005737~cytoplasm,GO:0005815~microtubule organizing center,GO:0005828~kinetochore microtubule,GO:0005829~cytosol,GO:0005871~kinesin complex,GO:0005874~microtubule,GO:0005901~caveola,GO:0015630~microtubule cytoskeleton,GO:1990023~mitotic spindle midzone,	GO:0003777~microtubule motor activity,GO:0003779~actin binding,GO:0005515~protein binding,GO:0005524~ATP binding,GO:0008017~microtubule binding,GO:0008574~ATP-dependent microtubule motor activity, plus-end-directed,GO:0043130~ubiquitin binding,GO:0051010~microtubule plus-end binding,GO:0070463~tubulin-dependent ATPase activity,		3D-structure,ATP-binding,Cell projection,Coiled coil,Complete proteome,Cytoplasm,Cytoskeleton,Glycoprotein,Isopeptide bond,Microtubule,Motor protein,Nucleotide-binding,Nucleus,Phosphoprotein,Polymorphism,Protein transport,Reference proteome,Transport,Ubl conjugation,
66	KIF18B	up-regulated	ENSG00000186185,	kinesin family member 18B(KIF18B)	GO:0000070~mitotic sister chromatid segregation,GO:0000278~mitotic cell cycle,GO:0007018~microtubule-based movement,GO:0007019~microtubule depolymerization,GO:0051301~cell division,GO:0051302~regulation of cell division,	GO:0000235~astral microtubule,GO:0005634~nucleus,GO:0005737~cytoplasm,GO:0005871~kinesin complex,GO:0005874~microtubule,GO:0035371~microtubule plus-end,GO:1990752~microtubule end,	GO:0003774~motor activity,GO:0003777~microtubule motor activity,GO:0005515~protein binding,GO:0005524~ATP binding,GO:0008017~microtubule binding,GO:0008574~ATP-dependent microtubule motor activity, plus-end-directed,GO:0019894~kinesin binding,		Alternative splicing,ATP-binding,Cell cycle,Cell division,Coiled coil,Complete proteome,Cytoplasm,Cytoskeleton,Microtubule,Mitosis,Motor protein,Nucleotide-binding,Nucleus,Phosphoprotein,Polymorphism,Proteomics identification,Reference proteome,
67	KIFC1	up-regulated	ENSG00000237649,	kinesin family member C1(KIFC1)	GO:0000070~mitotic sister chromatid segregation,GO:0007018~microtubule-based movement,GO:0007080~mitotic metaphase plate congression,GO:0007283~spermatogenesis,GO:0051301~cell division,GO:0090307~mitotic spindle assembly,	GO:0005634~nucleus,GO:0005769~early endosome,GO:0005815~microtubule organizing center,GO:0005819~spindle,GO:0005871~kinesin complex,GO:0005874~microtubule,GO:0016020~membrane,	GO:0003777~microtubule motor activity,GO:0005524~ATP binding,GO:0008017~microtubule binding,GO:0016887~ATPase activity,		3D-structure,ATP-binding,Cell cycle,Cell division,Coiled coil,Complete proteome,Cytoplasm,Cytoskeleton,Endosome,Microtubule,Mitosis,Motor protein,Nucleotide-binding,Nucleus,Phosphoprotein,Polymorphism,Proteomics identification,Reference proteome,
68	KNTC1	up-regulated	ENSG00000184445,	kinetochore associated 1(KNTC1)	GO:0006461~protein complex assembly,GO:0007062~sister chromatid cohesion,GO:0007067~mitotic nuclear division,GO:0007093~mitotic cell cycle checkpoint,GO:0007096~regulation of exit from mitosis,GO:0051301~cell division,	GO:0000777~condensed chromosome kinetochore,GO:0000922~spindle pole,GO:0005634~nucleus,GO:0005737~cytoplasm,GO:0005828~kinetochore microtubule,GO:0005829~cytosol,GO:0005886~plasma membrane,GO:0015629~actin cytoskeleton,GO:1990423~RZZ complex,	GO:0005515~protein binding,		Alternative splicing,Cell cycle,Cell division,Centromere,Chromosome,Complete proteome,Cytoplasm,Cytoskeleton,Kinetochore,Mitosis,Nucleus,Phosphoprotein,Polymorphism,Proteomics identification,Reference proteome,
69	MED7	up-regulated	ENSG00000155868,	mediator complex subunit 7(MED7)	GO:0006357~regulation of transcription from RNA polymerase II promoter,GO:0006367~transcription initiation from RNA polymerase II promoter,GO:0016567~protein ubiquitination,GO:0019827~stem cell population maintenance,	GO:0000151~ubiquitin ligase complex,GO:0005654~nucleoplasm,GO:0005667~transcription factor complex,GO:0016592~mediator complex,	GO:0001104~RNA polymerase II transcription cofactor activity,GO:0003713~transcription coactivator activity,GO:0005515~protein binding,GO:0061630~ubiquitin protein ligase activity,		Activator,Complete proteome,Direct protein sequencing,Isopeptide bond,Nucleus,Phosphoprotein,Proteomics identification,Reference proteome,Transcription,Transcription regulation,Ubl conjugation,
70	MELK	up-regulated	ENSG00000165304,	maternal embryonic leucine zipper kinase(MELK)	GO:0000086~G2/M transition of mitotic cell cycle,GO:0006915~apoptotic process,GO:0008283~cell proliferation,GO:0008631~intrinsic apoptotic signaling pathway in response to oxidative stress,GO:0018108~peptidyl-tyrosine phosphorylation,GO:0030097~hemopoiesis,GO:0035556~intracellular signal transduction,GO:0043065~positive regulation of apoptotic process,GO:0046777~protein autophosphorylation,GO:006…	GO:0005634~nucleus,GO:0005886~plasma membrane,GO:0005938~cell cortex,GO:0016020~membrane,	GO:0004672~protein kinase activity,GO:0004674~protein serine/threonine kinase activity,GO:0004715~non-membrane spanning protein tyrosine kinase activity,GO:0005509~calcium ion binding,GO:0005515~protein binding,GO:0005524~ATP binding,GO:0008289~lipid binding,		3D-structure,Alternative splicing,Apoptosis,ATP-binding,Calcium,Cell cycle,Cell membrane,Complete proteome,Kinase,Lipid-binding,Membrane,Nucleotide-binding,Phosphoprotein,Polymorphism,Proteomics identification,Reference proteome,Serine/threonine-protein kinase,Transferase,
71	MRPS5	up-regulated	ENSG00000144029,	mitochondrial ribosomal protein S5(MRPS5)	GO:0006412~translation,GO:0070125~mitochondrial translational elongation,GO:0070126~mitochondrial translational termination,	GO:0005739~mitochondrion,GO:0005743~mitochondrial inner membrane,GO:0005763~mitochondrial small ribosomal subunit,GO:0022627~cytosolic small ribosomal subunit,	GO:0003735~structural constituent of ribosome,GO:0044822~poly(A) RNA binding,	hsa03010:Ribosome,	3D-structure,Alternative splicing,Complete proteome,Mitochondrion,Reference proteome,Ribonucleoprotein,Ribosomal protein,
72	MSH4	up-regulated	ENSG00000057468,	mutS homolog 4(MSH4)	GO:0000710~meiotic mismatch repair,GO:0001541~ovarian follicle development,GO:0006298~mismatch repair,GO:0007129~synapsis,GO:0007131~reciprocal meiotic recombination,GO:0007283~spermatogenesis,GO:0007292~female gamete generation,	GO:0000228~nuclear chromosome,GO:0000793~condensed chromosome,GO:0005634~nucleus,GO:0032300~mismatch repair complex,	GO:0003677~DNA binding,GO:0003684~damaged DNA binding,GO:0005515~protein binding,GO:0005524~ATP binding,GO:0030983~mismatched DNA binding,		ATP-binding,Complete proteome,DNA-binding,Meiosis,Nucleotide-binding,Polymorphism,Reference proteome,
73	MYBL1	up-regulated	ENSG00000185697,	MYB proto-oncogene like 1(MYBL1)	GO:0006355~regulation of transcription, DNA-templated,GO:0006366~transcription from RNA polymerase II promoter,GO:0030154~cell differentiation,GO:0045893~positive regulation of transcription, DNA-templated,GO:0045944~positive regulation of transcription from RNA polymerase II promoter,	GO:0005634~nucleus,	GO:0000978~RNA polymerase II core promoter proximal region sequence-specific DNA binding,GO:0001077~transcriptional activator activity, RNA polymerase II core promoter proximal region sequence-specific binding,GO:0001135~transcription factor activity, RNA polymerase II transcription factor recruiting,GO:0003677~DNA binding,		Acetylation,Activator,Alternative splicing,Complete proteome,DNA-binding,Isopeptide bond,Nucleus,Proteomics identification,Reference proteome,Repeat,Transcription,Transcription regulation,Ubl conjugation,
74	MYBL2	up-regulated	ENSG00000101057,	MYB proto-oncogene like 2(MYBL2)	GO:0006366~transcription from RNA polymerase II promoter,GO:0030154~cell differentiation,GO:0045944~positive regulation of transcription from RNA polymerase II promoter,GO:0051726~regulation of cell cycle,GO:0090307~mitotic spindle assembly,	GO:0005654~nucleoplasm,GO:0031523~Myb complex,	GO:0000978~RNA polymerase II core promoter proximal region sequence-specific DNA binding,GO:0001077~transcriptional activator activity, RNA polymerase II core promoter proximal region sequence-specific binding,GO:0001135~transcription factor activity, RNA polymerase II transcription factor recruiting,GO:0003700~transcription factor activity, sequence-specific DNA binding,GO:0005515~protein bindin…		Alternative splicing,Complete proteome,DNA-binding,Isopeptide bond,Nucleus,Phosphoprotein,Polymorphism,Reference proteome,Repeat,Transcription,Transcription regulation,Ubl conjugation,
75	NCAPG	up-regulated	ENSG00000109805,	non-SMC condensin I complex subunit G(NCAPG)	GO:0007076~mitotic chromosome condensation,GO:0051301~cell division,	GO:0000796~condensin complex,GO:0005634~nucleus,GO:0005737~cytoplasm,GO:0005813~centrosome,GO:0005829~cytosol,GO:0015629~actin cytoskeleton,GO:0016020~membrane,	GO:0005515~protein binding,		Cell cycle,Cell division,Chromosome,Coiled coil,Complete proteome,Cytoplasm,DNA condensation,Mitosis,Nucleus,Phosphoprotein,Polymorphism,Proteomics identification,Reference proteome,Repeat,
76	NDUFAF6	up-regulated	ENSG00000156170,	NADH:ubiquinone oxidoreductase complex assembly factor 6(NDUFAF6)	GO:0009058~biosynthetic process,GO:0032981~mitochondrial respiratory chain complex I assembly,GO:0055085~transmembrane transport,	GO:0005634~nucleus,GO:0005737~cytoplasm,GO:0005743~mitochondrial inner membrane,GO:0016021~integral component of membrane,	GO:0016740~transferase activity,GO:0022857~transmembrane transporter activity,		Alternative splicing,Complete proteome,Cytoplasm,Disease mutation,Membrane,Mitochondrion,Mitochondrion inner membrane,Nucleus,Proteomics identification,Reference proteome,Transit peptide,
77	NDUFV2	up-regulated	ENSG00000178127,	NADH:ubiquinone oxidoreductase core subunit V2(NDUFV2)	GO:0006120~mitochondrial electron transport, NADH to ubiquinone,GO:0007399~nervous system development,GO:0032981~mitochondrial respiratory chain complex I assembly,GO:0048738~cardiac muscle tissue development,	GO:0005739~mitochondrion,GO:0005743~mitochondrial inner membrane,GO:0005747~mitochondrial respiratory chain complex I,GO:0043209~myelin sheath,GO:0045272~plasma membrane respiratory chain complex I,	GO:0008137~NADH dehydrogenase (ubiquinone) activity,GO:0009055~electron carrier activity,GO:0016491~oxidoreductase activity,GO:0046872~metal ion binding,GO:0051537~2 iron, 2 sulfur cluster binding,	hsa00190:Oxidative phosphorylation,hsa01100:Metabolic pathways,hsa04932:Non-alcoholic fatty liver disease (NAFLD),hsa05010:Alzheimer's disease,hsa05012:Parkinson's disease,hsa05016:Huntington's disease,	2Fe-2S,Acetylation,Complete proteome,Electron transport,Iron,Iron-sulfur,Membrane,Metal-binding,Mitochondrion,Mitochondrion inner membrane,NAD,Oxidoreductase,Phosphoprotein,Polymorphism,Proteomics identification,Reference proteome,Respiratory chain,Transit peptide,Transport,Ubiquinone,
78	NPIPA7	up-regulated	ENSG00000214967,	nuclear pore complex interacting protein family member A7(NPIPA7)			GO:0005515~protein binding,		Complete proteome,Reference proteome,
79	NPLOC4	up-regulated	ENSG00000182446,	NPL4 homolog, ubiquitin recognition factor(NPLOC4)	GO:0006511~ubiquitin-dependent protein catabolic process,GO:0007030~Golgi organization,GO:0030433~ER-associated ubiquitin-dependent protein catabolic process,GO:0030970~retrograde protein transport, ER to cytosol,GO:0070987~error-free translesion synthesis,	GO:0005634~nucleus,GO:0005654~nucleoplasm,GO:0005783~endoplasmic reticulum,GO:0005829~cytosol,GO:0034098~VCP-NPL4-UFD1 AAA ATPase complex,GO:0036501~UFD1-NPL4 complex,GO:0042175~nuclear outer membrane-endoplasmic reticulum membrane network,	GO:0005515~protein binding,GO:0008270~zinc ion binding,GO:0031625~ubiquitin protein ligase binding,GO:0043130~ubiquitin binding,	hsa04141:Protein processing in endoplasmic reticulum,	Acetylation,Alternative splicing,Chaperone,Complete proteome,Cytoplasm,Direct protein sequencing,Endoplasmic reticulum,Metal-binding,Nucleus,Proteomics identification,Reference proteome,Ubl conjugation pathway,Zinc,Zinc-finger,
80	NUDCD1	up-regulated	ENSG00000120526,	NudC domain containing 1(NUDCD1)	GO:0002376~immune system process,	GO:0005634~nucleus,GO:0005737~cytoplasm,	GO:0005515~protein binding,		Alternative splicing,Complete proteome,Cytoplasm,Immunity,Nucleus,Phosphoprotein,Polymorphism,Proteomics identification,Reference proteome,Tumor antigen,
81	PARD6B	up-regulated	ENSG00000124171,	par-6 family cell polarity regulator beta(PARD6B)	GO:0006461~protein complex assembly,GO:0007043~cell-cell junction assembly,GO:0007049~cell cycle,GO:0007163~establishment or maintenance of cell polarity,GO:0007409~axonogenesis,GO:0030334~regulation of cell migration,GO:0051301~cell division,GO:0070830~bicellular tight junction assembly,	GO:0005634~nucleus,GO:0005737~cytoplasm,GO:0005829~cytosol,GO:0005886~plasma membrane,GO:0005923~bicellular tight junction,GO:0005938~cell cortex,GO:0016324~apical plasma membrane,GO:0043234~protein complex,GO:0045177~apical part of cell,GO:0070062~extracellular exosome,	GO:0005515~protein binding,	hsa04015:Rap1 signaling pathway,hsa04144:Endocytosis,hsa04390:Hippo signaling pathway,hsa04530:Tight junction,	Alternative splicing,Cell cycle,Cell division,Cell junction,Cell membrane,Complete proteome,Cytoplasm,Membrane,Phosphoprotein,Reference proteome,Tight junction,
82	PLCH1	up-regulated	ENSG00000114805,	phospholipase C eta 1(PLCH1)	GO:0016042~lipid catabolic process,GO:0043647~inositol phosphate metabolic process,GO:0048015~phosphatidylinositol-mediated signaling,	GO:0005737~cytoplasm,GO:0005829~cytosol,GO:0005886~plasma membrane,GO:0043231~intracellular membrane-bounded organelle,	GO:0004435~phosphatidylinositol phospholipase C activity,GO:0004871~signal transducer activity,GO:0005509~calcium ion binding,GO:0050429~calcium-dependent phospholipase C activity,	hsa00562:Inositol phosphate metabolism,hsa01100:Metabolic pathways,	Alternative splicing,Calcium,Complete proteome,Cytoplasm,Hydrolase,Lipid degradation,Lipid metabolism,Membrane,Metal-binding,Reference proteome,Repeat,Transducer,
83	PLEKHA8	up-regulated	ENSG00000106086,	pleckstrin homology domain containing A8(PLEKHA8)	GO:0006869~lipid transport,GO:0015031~protein transport,GO:0035621~ER to Golgi ceramide transport,GO:0046836~glycolipid transport,	GO:0005737~cytoplasm,GO:0005802~trans-Golgi network,GO:0016020~membrane,	GO:0017089~glycolipid transporter activity,GO:0051861~glycolipid binding,GO:0070273~phosphatidylinositol-4-phosphate binding,GO:0097001~ceramide binding,		Alternative splicing,Complete proteome,Golgi apparatus,Lipid transport,Lipid-binding,Membrane,Phosphoprotein,Polymorphism,Protein transport,Proteomics identification,Reference proteome,Transport,
84	PLK4	up-regulated	ENSG00000142731,	polo like kinase 4(PLK4)	GO:0000086~G2/M transition of mitotic cell cycle,GO:0006468~protein phosphorylation,GO:0007099~centriole replication,GO:0046601~positive regulation of centriole replication,GO:0060707~trophoblast giant cell differentiation,GO:0098535~de novo centriole assembly,	GO:0001741~XY body,GO:0005730~nucleolus,GO:0005813~centrosome,GO:0005814~centriole,GO:0005829~cytosol,GO:0032154~cleavage furrow,GO:0098536~deuterosome,	GO:0004674~protein serine/threonine kinase activity,GO:0005515~protein binding,GO:0005524~ATP binding,GO:0042802~identical protein binding,	hsa04068:FoxO signaling pathway,	3D-structure,Alternative splicing,ATP-binding,Complete proteome,Cytoplasm,Cytoskeleton,Dwarfism,Kinase,Nucleotide-binding,Nucleus,Phosphoprotein,Polymorphism,Proteomics identification,Reference proteome,Serine/threonine-protein kinase,Transferase,Ubl conjugation,
85	PLOD2	up-regulated	ENSG00000152952,	procollagen-lysine,2-oxoglutarate 5-dioxygenase 2(PLOD2)	GO:0001666~response to hypoxia,GO:0006464~cellular protein modification process,GO:0055114~oxidation-reduction process,	GO:0005783~endoplasmic reticulum,GO:0005789~endoplasmic reticulum membrane,GO:0030867~rough endoplasmic reticulum membrane,GO:0070062~extracellular exosome,	GO:0005506~iron ion binding,GO:0008475~procollagen-lysine 5-dioxygenase activity,GO:0031418~L-ascorbic acid binding,	hsa00310:Lysine degradation,	Alternative splicing,Complete proteome,Dioxygenase,Disease mutation,Endoplasmic reticulum,Glycoprotein,Iron,Membrane,Metal-binding,Osteogenesis imperfecta,Oxidoreductase,Phosphoprotein,Proteomics identification,Reference proteome,Signal,Vitamin C,
86	PMEL	up-regulated	ENSG00000185664,	premelanosome protein(PMEL)	GO:0032438~melanosome organization,GO:0042438~melanin biosynthetic process,GO:0048066~developmental pigmentation,	GO:0005576~extracellular region,GO:0005789~endoplasmic reticulum membrane,GO:0005794~Golgi apparatus,GO:0005886~plasma membrane,GO:0005887~integral component of plasma membrane,GO:0016021~integral component of membrane,GO:0032585~multivesicular body membrane,GO:0042470~melanosome,	GO:0005515~protein binding,		3D-structure,Alternative splicing,Cleavage on pair of basic residues,Complete proteome,Direct protein sequencing,Disulfide bond,Endoplasmic reticulum,Endosome,Glycoprotein,Golgi apparatus,Melanin biosynthesis,Membrane,Polymorphism,Proteomics identification,Reference proteome,Repeat,Secreted,Sialic acid,Signal,Transmembrane,Transmembrane helix,
87	POLQ	up-regulated	ENSG00000051341,	DNA polymerase theta(POLQ)	GO:0000724~double-strand break repair via homologous recombination,GO:0006261~DNA-dependent DNA replication,GO:0006281~DNA repair,GO:0006284~base-excision repair,GO:0006302~double-strand break repair,GO:0006974~cellular response to DNA damage stimulus,GO:0016446~somatic hypermutation of immunoglobulin genes,GO:0051260~protein homooligomerization,GO:0071897~DNA biosynthetic process,GO:0097681~doub…	GO:0005654~nucleoplasm,GO:0005694~chromosome,	GO:0003677~DNA binding,GO:0003682~chromatin binding,GO:0003684~damaged DNA binding,GO:0003887~DNA-directed DNA polymerase activity,GO:0005515~protein binding,GO:0005524~ATP binding,GO:0043142~single-stranded DNA-dependent ATPase activity,GO:0051575~5'-deoxyribose-5-phosphate lyase activity,		3D-structure,Acetylation,Alternative splicing,ATP-binding,Chromosome,Coiled coil,Complete proteome,DNA damage,DNA repair,DNA-directed DNA polymerase,Nucleotide-binding,Nucleotidyltransferase,Nucleus,Polymorphism,Proteomics identification,Reference proteome,Transferase,
88	POP1	up-regulated	ENSG00000104356,	POP1 homolog, ribonuclease P/MRP subunit(POP1)	GO:0001682~tRNA 5'-leader removal,GO:0008033~tRNA processing,GO:0016078~tRNA catabolic process,GO:0090502~RNA phosphodiester bond hydrolysis, endonucleolytic,	GO:0000172~ribonuclease MRP complex,GO:0005615~extracellular space,GO:0005654~nucleoplasm,GO:0005655~nucleolar ribonuclease P complex,	GO:0000171~ribonuclease MRP activity,GO:0004526~ribonuclease P activity,GO:0005515~protein binding,GO:0044822~poly(A) RNA binding,	hsa03008:Ribosome biogenesis in eukaryotes,hsa03013:RNA transport,	Complete proteome,Disease mutation,Dwarfism,Hydrolase,Nucleus,Phosphoprotein,Polymorphism,Proteomics identification,Reference proteome,tRNA processing,
89	PPFIA4	up-regulated	ENSG00000143847,	PTPRF interacting protein alpha 4(PPFIA4)	GO:0007269~neurotransmitter secretion,GO:0014047~glutamate secretion,	GO:0005622~intracellular,GO:0005829~cytosol,GO:0009986~cell surface,GO:0045202~synapse,GO:0048786~presynaptic active zone,	GO:0005515~protein binding,		Alternative splicing,Coiled coil,Complete proteome,Cytoplasm,Phosphoprotein,Proteomics identification,Reference proteome,Repeat,
90	PROM1	up-regulated	ENSG00000007062,	prominin 1(PROM1)	GO:0010842~retina layer formation,GO:0045494~photoreceptor cell maintenance,GO:0060042~retina morphogenesis in camera-type eye,GO:0060219~camera-type eye photoreceptor cell differentiation,GO:0072112~glomerular visceral epithelial cell differentiation,GO:0072139~glomerular parietal epithelial cell differentiation,GO:2000768~positive regulation of nephron tubule epithelial cell differentiation,	GO:0001750~photoreceptor outer segment,GO:0005615~extracellular space,GO:0005783~endoplasmic reticulum,GO:0005793~endoplasmic reticulum-Golgi intermediate compartment,GO:0005886~plasma membrane,GO:0005887~integral component of plasma membrane,GO:0009986~cell surface,GO:0016021~integral component of membrane,GO:0016324~apical plasma membrane,GO:0031528~microvillus membrane,GO:0031982~vesicle,GO:00…	GO:0005515~protein binding,GO:0042805~actinin binding,GO:0045296~cadherin binding,	hsa05202:Transcriptional misregulation in cancer,	Acetylation,Alternative splicing,Cell membrane,Cell projection,Cilium,Coiled coil,Complete proteome,Cone-rod dystrophy,Direct protein sequencing,Disease mutation,Endoplasmic reticulum,Glycoprotein,Membrane,Phosphoprotein,Polymorphism,Proteomics identification,Reference proteome,Retinitis pigmentosa,Signal,Stargardt disease,Transmembrane,Transmembrane helix,
91	PVT1	up-regulated	ENSG00000249859,	Pvt1 oncogene (non-protein coding)(PVT1)
92	QRICH2	up-regulated	ENSG00000129646,	glutamine rich 2(QRICH2)					Alternative splicing,Coiled coil,Complete proteome,Polymorphism,Proteomics identification,Reference proteome,
93	RAD54B	up-regulated	ENSG00000197275,	RAD54 homolog B (S. cerevisiae)(RAD54B)	GO:0000724~double-strand break repair via homologous recombination,GO:0006312~mitotic recombination,GO:0006351~transcription, DNA-templated,GO:0006355~regulation of transcription, DNA-templated,GO:0007131~reciprocal meiotic recombination,GO:0032508~DNA duplex unwinding,	GO:0005634~nucleus,GO:0005654~nucleoplasm,GO:0005737~cytoplasm,	GO:0003677~DNA binding,GO:0003678~DNA helicase activity,GO:0003724~RNA helicase activity,GO:0005515~protein binding,GO:0005524~ATP binding,GO:0015616~DNA translocase activity,	hsa03440:Homologous recombination,	Alternative splicing,ATP-binding,Complete proteome,DNA damage,DNA repair,DNA-binding,Helicase,Hydrolase,Nucleotide-binding,Nucleus,Phosphoprotein,Polymorphism,Proteomics identification,Reference proteome,Repressor,Transcription,Transcription regulation,
94	RAD54L	up-regulated	ENSG00000085999,	RAD54-like (S. cerevisiae)(RAD54L)	GO:0000724~double-strand break repair via homologous recombination,GO:0000733~DNA strand renaturation,GO:0006281~DNA repair,GO:0006310~DNA recombination,GO:0007126~meiotic nuclear division,GO:0008340~determination of adult lifespan,GO:0010212~response to ionizing radiation,GO:0042493~response to drug,GO:0051276~chromosome organization,	GO:0005634~nucleus,GO:0005654~nucleoplasm,	GO:0003677~DNA binding,GO:0004386~helicase activity,GO:0005515~protein binding,GO:0005524~ATP binding,GO:0036310~annealing helicase activity,	hsa03440:Homologous recombination,	ATP-binding,Complete proteome,DNA damage,DNA repair,DNA-binding,Helicase,Hydrolase,Nucleotide-binding,Nucleus,Phosphoprotein,Polymorphism,Proteomics identification,Reference proteome,
95	RBL1	up-regulated	ENSG00000080839,	RB transcriptional corepressor like 1(RBL1)	GO:0000122~negative regulation of transcription from RNA polymerase II promoter,GO:0006351~transcription, DNA-templated,GO:0006357~regulation of transcription from RNA polymerase II promoter,GO:0007049~cell cycle,GO:0010629~negative regulation of gene expression,GO:0016032~viral process,GO:0016569~covalent chromatin modification,GO:0043550~regulation of lipid kinase activity,GO:0045944~positive r…	GO:0005634~nucleus,GO:0005654~nucleoplasm,GO:0005667~transcription factor complex,	GO:0005515~protein binding,GO:0008134~transcription factor binding,GO:1990841~promoter-specific chromatin binding,	hsa04110:Cell cycle,hsa04350:TGF-beta signaling pathway,hsa05203:Viral carcinogenesis,	3D-structure,Alternative splicing,Cell cycle,Chromatin regulator,Complete proteome,Direct protein sequencing,Host-virus interaction,Nucleus,Phosphoprotein,Polymorphism,Proteomics identification,Reference proteome,Repressor,Transcription,Transcription regulation,Tumor suppressor,
96	RBM12B	up-regulated	ENSG00000183808,	RNA binding motif protein 12B(RBM12B)			GO:0000166~nucleotide binding,GO:0003676~nucleic acid binding,GO:0005515~protein binding,GO:0044822~poly(A) RNA binding,		Acetylation,Complete proteome,Isopeptide bond,Phosphoprotein,Polymorphism,Proteomics identification,Reference proteome,Repeat,RNA-binding,Ubl conjugation,
97	RNF139	up-regulated	ENSG00000170881,	ring finger protein 139(RNF139)	GO:0000209~protein polyubiquitination,GO:0008285~negative regulation of cell proliferation,GO:0016567~protein ubiquitination,GO:0017148~negative regulation of translation,GO:0031396~regulation of protein ubiquitination,GO:0031648~protein destabilization,GO:0036503~ERAD pathway,GO:0043161~proteasome-mediated ubiquitin-dependent protein catabolic process,GO:0060628~regulation of ER to Golgi vesicle…	GO:0005783~endoplasmic reticulum,GO:0016021~integral component of membrane,GO:0036513~Derlin-1 retrotranslocation complex,	GO:0002020~protease binding,GO:0004842~ubiquitin-protein transferase activity,GO:0004872~receptor activity,GO:0005515~protein binding,GO:0008270~zinc ion binding,GO:0016874~ligase activity,GO:0019787~ubiquitin-like protein transferase activity,GO:0061630~ubiquitin protein ligase activity,		Acetylation,Chromosomal rearrangement,Complete proteome,Endoplasmic reticulum,Ligase,Membrane,Metal-binding,Phosphoprotein,Receptor,Reference proteome,Transmembrane,Transmembrane helix,Ubl conjugation,Ubl conjugation pathway,Zinc,Zinc-finger,
98	RNF213	up-regulated	ENSG00000173821,	ring finger protein 213(RNF213)	GO:0000209~protein polyubiquitination,GO:0001525~angiogenesis,GO:0002040~sprouting angiogenesis,GO:0006511~ubiquitin-dependent protein catabolic process,GO:0016567~protein ubiquitination,GO:0051260~protein homooligomerization,GO:0051865~protein autoubiquitination,GO:2000051~negative regulation of non-canonical Wnt signaling pathway,	GO:0005730~nucleolus,GO:0005737~cytoplasm,GO:0005829~cytosol,GO:0016020~membrane,	GO:0004842~ubiquitin-protein transferase activity,GO:0008270~zinc ion binding,GO:0016874~ligase activity,GO:0016887~ATPase activity,		Alternative splicing,Angiogenesis,Chromosomal rearrangement,Coiled coil,Complete proteome,Cytoplasm,Disease mutation,Hydrolase,Isopeptide bond,Ligase,Metal-binding,Phosphoprotein,Proteomics identification,Proto-oncogene,Reference proteome,Ubl conjugation,Ubl conjugation pathway,Zinc,Zinc-finger,
99	RPTOR	up-regulated	ENSG00000141564,	regulatory associated protein of MTOR complex 1(RPTOR)	GO:0001938~positive regulation of endothelial cell proliferation,GO:0007050~cell cycle arrest,GO:0008361~regulation of cell size,GO:0010800~positive regulation of peptidyl-threonine phosphorylation,GO:0016049~cell growth,GO:0016236~macroautophagy,GO:0030307~positive regulation of cell growth,GO:0031669~cellular response to nutrient levels,GO:0031929~TOR signaling,GO:0032008~positive regulation of…	GO:0005654~nucleoplasm,GO:0005737~cytoplasm,GO:0005764~lysosome,GO:0005765~lysosomal membrane,GO:0005829~cytosol,GO:0030425~dendrite,GO:0031931~TORC1 complex,GO:0043025~neuronal cell body,GO:0043231~intracellular membrane-bounded organelle,	GO:0001030~RNA polymerase III type 1 promoter DNA binding,GO:0001031~RNA polymerase III type 2 promoter DNA binding,GO:0001032~RNA polymerase III type 3 promoter DNA binding,GO:0001156~TFIIIC-class transcription factor binding,GO:0005515~protein binding,GO:0019901~protein kinase binding,GO:0030295~protein kinase activator activity,GO:0030674~protein binding, bridging,GO:0032403~protein complex bi…	hsa04150:mTOR signaling pathway,hsa04151:PI3K-Akt signaling pathway,hsa04152:AMPK signaling pathway,hsa04910:Insulin signaling pathway,hsa05206:MicroRNAs in cancer,	Alternative splicing,Complete proteome,Cytoplasm,Lysosome,Phosphoprotein,Proteomics identification,Reference proteome,Repeat,WD repeat,
100	SLC25A16	up-regulated	ENSG00000122912,	solute carrier family 25 member 16(SLC25A16)	GO:0006412~translation,GO:0006810~transport,GO:0009108~coenzyme biosynthetic process,GO:0055085~transmembrane transport,	GO:0005743~mitochondrial inner membrane,GO:0016021~integral component of membrane,	GO:0003735~structural constituent of ribosome,GO:0015291~secondary active transmembrane transporter activity,GO:0015297~antiporter activity,		Complete proteome,Membrane,Mitochondrion,Mitochondrion inner membrane,Proteomics identification,Reference proteome,Repeat,Transmembrane,Transmembrane helix,Transport,
101	SLC25A51	up-regulated	ENSG00000122696,	solute carrier family 25 member 51(SLC25A51)	GO:0006412~translation,GO:0006810~transport,	GO:0005743~mitochondrial inner membrane,GO:0016021~integral component of membrane,	GO:0003735~structural constituent of ribosome,		Complete proteome,Membrane,Mitochondrion,Mitochondrion inner membrane,Polymorphism,Reference proteome,Repeat,Transmembrane,Transmembrane helix,Transport,
102	SLC35G6	up-regulated	ENSG00000259224,	solute carrier family 35 member G6(SLC35G6)		GO:0016021~integral component of membrane,			Complete proteome,Membrane,Polymorphism,Reference proteome,Repeat,Transmembrane,Transmembrane helix,
103	SLC7A13	up-regulated	ENSG00000164893,	solute carrier family 7 member 13(SLC7A13)	GO:0015804~neutral amino acid transport,GO:0015807~L-amino acid transport,GO:1902475~L-alpha-amino acid transmembrane transport,	GO:0005887~integral component of plasma membrane,	GO:0015175~neutral amino acid transmembrane transporter activity,GO:0015179~L-amino acid transmembrane transporter activity,GO:0015297~antiporter activity,		Alternative splicing,Amino-acid transport,Complete proteome,Membrane,Polymorphism,Reference proteome,Transmembrane,Transmembrane helix,Transport,
104	SLITRK1	up-regulated	ENSG00000178235,	SLIT and NTRK like family member 1(SLITRK1)	GO:0007409~axonogenesis,GO:0030534~adult behavior,GO:0035264~multicellular organism growth,GO:0042592~homeostatic process,GO:0051965~positive regulation of synapse assembly,	GO:0016021~integral component of membrane,			3D-structure,Complete proteome,Leucine-rich repeat,Membrane,Polymorphism,Reference proteome,Repeat,Signal,Transmembrane,Transmembrane helix,
105	SQLE	up-regulated	ENSG00000104549,	squalene epoxidase(SQLE)	GO:0006695~cholesterol biosynthetic process,GO:0006725~cellular aromatic compound metabolic process,GO:0008203~cholesterol metabolic process,GO:0010033~response to organic substance,GO:0016126~sterol biosynthetic process,GO:0055114~oxidation-reduction process,	GO:0005783~endoplasmic reticulum,GO:0005789~endoplasmic reticulum membrane,GO:0016021~integral component of membrane,GO:0031090~organelle membrane,GO:0043231~intracellular membrane-bounded organelle,	GO:0004506~squalene monooxygenase activity,GO:0016491~oxidoreductase activity,GO:0050660~flavin adenine dinucleotide binding,GO:0071949~FAD binding,	hsa00100:Steroid biosynthesis,hsa01100:Metabolic pathways,hsa01130:Biosynthesis of antibiotics,	Complete proteome,Endoplasmic reticulum,FAD,Flavoprotein,Membrane,Microsome,NADP,Oxidoreductase,Proteomics identification,Reference proteome,Transmembrane,Transmembrane helix,
106	STIL	up-regulated	ENSG00000123473,	SCL/TAL1 interrupting locus(STIL)	GO:0000578~embryonic axis specification,GO:0001701~in utero embryonic development,GO:0001843~neural tube closure,GO:0001947~heart looping,GO:0007052~mitotic spindle organization,GO:0007224~smoothened signaling pathway,GO:0007368~determination of left/right symmetry,GO:0008283~cell proliferation,GO:0021915~neural tube development,GO:0030900~forebrain development,GO:0030903~notochord development,GO…	GO:0005737~cytoplasm,GO:0005813~centrosome,GO:0005814~centriole,GO:0005829~cytosol,	GO:0005515~protein binding,		3D-structure,Acetylation,Alternative splicing,Chromosomal rearrangement,Complete proteome,Cytoplasm,Cytoskeleton,Developmental protein,Disease mutation,Mental retardation,Phosphoprotein,Polymorphism,Primary microcephaly,Proteomics identification,Proto-oncogene,Reference proteome,Ubl conjugation,
107	STK3	up-regulated	ENSG00000104375,	serine/threonine kinase 3(STK3)	GO:0001841~neural tube formation,GO:0003157~endocardium development,GO:0006468~protein phosphorylation,GO:0006915~apoptotic process,GO:0007165~signal transduction,GO:0007417~central nervous system development,GO:0008285~negative regulation of cell proliferation,GO:0023014~signal transduction by protein phosphorylation,GO:0032092~positive regulation of protein binding,GO:0035329~hippo signaling,GO…	GO:0005634~nucleus,GO:0005737~cytoplasm,GO:0005829~cytosol,GO:0043234~protein complex,	GO:0000287~magnesium ion binding,GO:0004672~protein kinase activity,GO:0004674~protein serine/threonine kinase activity,GO:0004702~receptor signaling protein serine/threonine kinase activity,GO:0005515~protein binding,GO:0005524~ATP binding,GO:0043539~protein serine/threonine kinase activator activity,GO:0046983~protein dimerization activity,	hsa04010:MAPK signaling pathway,hsa04390:Hippo signaling pathway,	3D-structure,Acetylation,Alternative splicing,Apoptosis,ATP-binding,Coiled coil,Complete proteome,Cytoplasm,Direct protein sequencing,Kinase,Magnesium,Metal-binding,Nucleotide-binding,Nucleus,Phosphoprotein,Polymorphism,Proteomics identification,Reference proteome,Serine/threonine-protein kinase,Transferase,
108	SYCP2	up-regulated	ENSG00000196074,	synaptonemal complex protein 2(SYCP2)	GO:0007130~synaptonemal complex assembly,GO:0007140~male meiosis,GO:0007143~female meiotic division,GO:0009566~fertilization,GO:0043066~negative regulation of apoptotic process,GO:0048808~male genitalia morphogenesis,GO:0051301~cell division,	GO:0000795~synaptonemal complex,GO:0000800~lateral element,GO:0005634~nucleus,	GO:0003677~DNA binding,GO:0046982~protein heterodimerization activity,		Cell cycle,Cell division,Chromosome,Complete proteome,DNA-binding,Meiosis,Nucleus,Phosphoprotein,Polymorphism,Proteomics identification,Reference proteome,
109	TAF4	up-regulated	ENSG00000130699,	TATA-box binding protein associated factor 4(TAF4)	GO:0001541~ovarian follicle development,GO:0006352~DNA-templated transcription, initiation,GO:0006357~regulation of transcription from RNA polymerase II promoter,GO:0006366~transcription from RNA polymerase II promoter,GO:0006367~transcription initiation from RNA polymerase II promoter,GO:0006368~transcription elongation from RNA polymerase II promoter,GO:0016032~viral process,GO:0045893~positive…	GO:0000790~nuclear chromatin,GO:0005654~nucleoplasm,GO:0005669~transcription factor TFIID complex,GO:0005737~cytoplasm,GO:0033276~transcription factor TFTC complex,GO:0071339~MLL1 complex,	GO:0001075~transcription factor activity, RNA polymerase II core promoter sequence-specific binding involved in preinitiation complex assembly,GO:0003677~DNA binding,GO:0003700~transcription factor activity, sequence-specific DNA binding,GO:0003713~transcription coactivator activity,GO:0005515~protein binding,GO:0008134~transcription factor binding,GO:0046982~protein heterodimerization activity,	hsa03022:Basal transcription factors,hsa05016:Huntington's disease,hsa05168:Herpes simplex infection,	3D-structure,Complete proteome,Direct protein sequencing,Host-virus interaction,Methylation,Nucleus,Phosphoprotein,Polymorphism,Proteomics identification,Reference proteome,Transcription,Transcription regulation,
110	TAF7L	up-regulated	ENSG00000102387,	TATA-box binding protein associated factor 7 like(TAF7L)	GO:0006357~regulation of transcription from RNA polymerase II promoter,GO:0006367~transcription initiation from RNA polymerase II promoter,GO:0007275~multicellular organism development,GO:0007283~spermatogenesis,GO:0030154~cell differentiation,GO:0051123~RNA polymerase II transcriptional preinitiation complex assembly,	GO:0005669~transcription factor TFIID complex,GO:0005737~cytoplasm,	GO:0003713~transcription coactivator activity,GO:0008134~transcription factor binding,GO:0035035~histone acetyltransferase binding,GO:0044212~transcription regulatory region DNA binding,	hsa03022:Basal transcription factors,	Alternative splicing,Coiled coil,Complete proteome,Cytoplasm,Developmental protein,Differentiation,Nucleus,Polymorphism,Reference proteome,Spermatogenesis,Transcription,Transcription regulation,
111	TATDN1	up-regulated	ENSG00000147687,	TatD DNase domain containing 1(TATDN1)	GO:0006308~DNA catabolic process,GO:0090305~nucleic acid phosphodiester bond hydrolysis,	GO:0005654~nucleoplasm,	GO:0004536~deoxyribonuclease activity,GO:0005515~protein binding,GO:0016788~hydrolase activity, acting on ester bonds,GO:0016888~endodeoxyribonuclease activity, producing 5'-phosphomonoesters,GO:0046872~metal ion binding,		3D-structure,Alternative splicing,Complete proteome,Hydrolase,Metal-binding,Nuclease,Nucleus,Proteomics identification,Reference proteome,
112	TCFL5	up-regulated	ENSG00000101190,	transcription factor like 5(TCFL5)	GO:0006355~regulation of transcription, DNA-templated,GO:0006366~transcription from RNA polymerase II promoter,GO:0007275~multicellular organism development,GO:0007283~spermatogenesis,GO:0030154~cell differentiation,GO:0042127~regulation of cell proliferation,GO:0045595~regulation of cell differentiation,	GO:0001673~male germ cell nucleus,GO:0005634~nucleus,	GO:0003677~DNA binding,GO:0003700~transcription factor activity, sequence-specific DNA binding,GO:0046983~protein dimerization activity,		Alternative splicing,Complete proteome,Developmental protein,Differentiation,DNA-binding,Nucleus,Polymorphism,Proteomics identification,Reference proteome,Spermatogenesis,Transcription,Transcription regulation,
113	TDRD1	up-regulated	ENSG00000095627,	tudor domain containing 1(TDRD1)	GO:0007275~multicellular organism development,GO:0007281~germ cell development,GO:0007283~spermatogenesis,GO:0031047~gene silencing by RNA,GO:0034587~piRNA metabolic process,GO:0043046~DNA methylation involved in gamete generation,GO:0051321~meiotic cell cycle,	GO:0005737~cytoplasm,GO:0033391~chromatoid body,GO:0043186~P granule,GO:0071546~pi-body,	GO:0046872~metal ion binding,		Alternative splicing,Complete proteome,Cytoplasm,Developmental protein,Differentiation,Meiosis,Metal-binding,Polymorphism,Proteomics identification,Reference proteome,Repeat,RNA-mediated gene silencing,Spermatogenesis,Zinc,Zinc-finger,
114	TICRR	up-regulated	ENSG00000140534,	TOPBP1 interacting checkpoint and replication regulator(TICRR)	GO:0000075~cell cycle checkpoint,GO:0001731~formation of translation preinitiation complex,GO:0006260~DNA replication,GO:0006281~DNA repair,GO:0010212~response to ionizing radiation,GO:0030174~regulation of DNA-dependent DNA replication initiation,GO:0033314~mitotic DNA replication checkpoint,	GO:0005634~nucleus,GO:0005654~nucleoplasm,	GO:0003682~chromatin binding,GO:0005515~protein binding,		Alternative splicing,Cell cycle,Complete proteome,DNA damage,DNA repair,Nucleus,Phosphoprotein,Polymorphism,Proteomics identification,Reference proteome,
115	TMEM67	up-regulated	ENSG00000164953,	transmembrane protein 67(TMEM67)	GO:0010826~negative regulation of centrosome duplication,GO:0030433~ER-associated ubiquitin-dependent protein catabolic process,GO:0042384~cilium assembly,GO:0060271~cilium morphogenesis,	GO:0005789~endoplasmic reticulum membrane,GO:0005813~centrosome,GO:0016021~integral component of membrane,GO:0030659~cytoplasmic vesicle membrane,GO:0035869~ciliary transition zone,GO:0036038~MKS complex,GO:0060170~ciliary membrane,	GO:0005515~protein binding,GO:0031005~filamin binding,GO:0051082~unfolded protein binding,		Alternative splicing,Bardet-Biedl syndrome,Cell membrane,Cell projection,Ciliopathy,Cilium,Cilium biogenesis/degradation,Complete proteome,Cytoplasm,Cytoskeleton,Disease mutation,Endoplasmic reticulum,Glycoprotein,Joubert syndrome,Meckel syndrome,Membrane,Mental retardation,Nephronophthisis,Obesity,Polymorphism,Proteomics identification,Reference proteome,Signal,Transmembrane,Transmembrane helix,
116	TOB1	up-regulated	ENSG00000141232,	transducer of ERBB2, 1(TOB1)	GO:0007184~SMAD protein import into nucleus,GO:0008285~negative regulation of cell proliferation,GO:0009967~positive regulation of signal transduction,GO:0017148~negative regulation of translation,GO:0030509~BMP signaling pathway,GO:0030514~negative regulation of BMP signaling pathway,GO:0045668~negative regulation of osteoblast differentiation,GO:0060212~negative regulation of nuclear-transcribe…	GO:0005634~nucleus,GO:0005737~cytoplasm,GO:0030014~CCR4-NOT complex,	GO:0003714~transcription corepressor activity,GO:0005070~SH3/SH2 adaptor activity,GO:0005515~protein binding,GO:0030971~receptor tyrosine kinase binding,GO:0046332~SMAD binding,	hsa03018:RNA degradation,	3D-structure,Complete proteome,Cytoplasm,Nucleus,Phosphoprotein,Polymorphism,Reference proteome,
117	TRIM25	up-regulated	ENSG00000121060,	tripartite motif containing 25(TRIM25)	GO:0006513~protein monoubiquitination,GO:0019985~translesion synthesis,GO:0032480~negative regulation of type I interferon production,GO:0033280~response to vitamin D,GO:0036503~ERAD pathway,GO:0042787~protein ubiquitination involved in ubiquitin-dependent protein catabolic process,GO:0043123~positive regulation of I-kappaB kinase/NF-kappaB signaling,GO:0043627~response to estrogen,GO:0045087~inn…	GO:0005654~nucleoplasm,GO:0005737~cytoplasm,GO:0005829~cytosol,GO:0005913~cell-cell adherens junction,	GO:0003700~transcription factor activity, sequence-specific DNA binding,GO:0004842~ubiquitin-protein transferase activity,GO:0005515~protein binding,GO:0008270~zinc ion binding,GO:0008766~UDP-N-acetylmuramoylalanyl-D-glutamyl-2,6-diaminopimelate-D-alanyl-D-alanine ligase activity,GO:0016881~acid-amino acid ligase activity,GO:0018169~ribosomal S6-glutamic acid ligase activity,GO:0043773~coenzyme F…	hsa04064:NF-kappa B signaling pathway,hsa04622:RIG-I-like receptor signaling pathway,hsa05164:Influenza A,	3D-structure,Acetylation,Antiviral defense,Coiled coil,Complete proteome,Cytoplasm,Host-virus interaction,Immunity,Innate immunity,Isopeptide bond,Ligase,Metal-binding,Phosphoprotein,Polymorphism,Proteomics identification,Reference proteome,Transferase,Ubl conjugation,Ubl conjugation pathway,Zinc,Zinc-finger,
118	TSEN2	up-regulated	ENSG00000154743,	tRNA splicing endonuclease subunit 2(TSEN2)	GO:0000379~tRNA-type intron splice site recognition and cleavage,GO:0006388~tRNA splicing, via endonucleolytic cleavage and ligation,GO:0006397~mRNA processing,GO:0090502~RNA phosphodiester bond hydrolysis, endonucleolytic,	GO:0000214~tRNA-intron endonuclease complex,GO:0005654~nucleoplasm,GO:0005730~nucleolus,GO:0005737~cytoplasm,GO:0005813~centrosome,	GO:0000213~tRNA-intron endonuclease activity,GO:0003676~nucleic acid binding,GO:0005515~protein binding,GO:0016829~lyase activity,		Alternative splicing,Complete proteome,Endonuclease,Hydrolase,Lyase,mRNA processing,Neurodegeneration,Nuclease,Nucleus,Phosphoprotein,Polymorphism,Pontocerebellar hypoplasia,Proteomics identification,Reference proteome,tRNA processing,
119	TSIX	up-regulated	ENSG00000270641,	TSIX transcript, XIST antisense RNA(TSIX)
120	TSPYL5	up-regulated	ENSG00000180543,	TSPY like 5(TSPYL5)	GO:0006334~nucleosome assembly,GO:0008284~positive regulation of cell proliferation,GO:0031398~positive regulation of protein ubiquitination,GO:0040008~regulation of growth,GO:0051897~positive regulation of protein kinase B signaling,GO:0071480~cellular response to gamma radiation,	GO:0005634~nucleus,	GO:0005515~protein binding,		Complete proteome,Growth regulation,Polymorphism,Reference proteome,
121	TTK	up-regulated	ENSG00000112742,	TTK protein kinase(TTK)	GO:0007051~spindle organization,GO:0007052~mitotic spindle organization,GO:0007093~mitotic cell cycle checkpoint,GO:0007094~mitotic spindle assembly checkpoint,GO:0008284~positive regulation of cell proliferation,GO:0010862~positive regulation of pathway-restricted SMAD protein phosphorylation,GO:0016321~female meiosis chromosome segregation,GO:0018105~peptidyl-serine phosphorylation,GO:0018107~p…	GO:0000776~kinetochore,GO:0005737~cytoplasm,GO:0005819~spindle,GO:0016020~membrane,	GO:0004674~protein serine/threonine kinase activity,GO:0004712~protein serine/threonine/tyrosine kinase activity,GO:0004713~protein tyrosine kinase activity,GO:0005515~protein binding,GO:0005524~ATP binding,GO:0042803~protein homodimerization activity,	hsa04110:Cell cycle,	3D-structure,Acetylation,Alternative splicing,ATP-binding,Complete proteome,Kinase,Nucleotide-binding,Phosphoprotein,Polymorphism,Proteomics identification,Reference proteome,Serine/threonine-protein kinase,Transferase,Tyrosine-protein kinase,
122	TUBA1C	up-regulated	ENSG00000167553,	tubulin alpha 1c(TUBA1C)	GO:0007010~cytoskeleton organization,GO:0007017~microtubule-based process,GO:0030705~cytoskeleton-dependent intracellular transport,GO:0051301~cell division,	GO:0005634~nucleus,GO:0005737~cytoplasm,GO:0005874~microtubule,GO:0005881~cytoplasmic microtubule,GO:0031982~vesicle,	GO:0003924~GTPase activity,GO:0005198~structural molecule activity,GO:0005200~structural constituent of cytoskeleton,GO:0005515~protein binding,GO:0005525~GTP binding,	hsa04145:Phagosome,hsa04540:Gap junction,hsa05130:Pathogenic Escherichia coli infection,	Acetylation,Complete proteome,Cytoplasm,Cytoskeleton,Direct protein sequencing,GTP-binding,Microtubule,Nitration,Nucleotide-binding,Phosphoprotein,Proteomics identification,Reference proteome,
123	TUBB1	up-regulated	ENSG00000101162,	tubulin beta 1 class VI(TUBB1)	GO:0051225~spindle assembly,	GO:0005737~cytoplasm,GO:0005874~microtubule,GO:0070062~extracellular exosome,	GO:0003924~GTPase activity,GO:0005200~structural constituent of cytoskeleton,GO:0005525~GTP binding,	hsa04145:Phagosome,hsa04540:Gap junction,hsa05130:Pathogenic Escherichia coli infection,	Complete proteome,Cytoplasm,Cytoskeleton,Direct protein sequencing,Disease mutation,GTP-binding,Isopeptide bond,Microtubule,Nucleotide-binding,Phosphoprotein,Polymorphism,Reference proteome,
124	TXNRD1	up-regulated	ENSG00000198431,	thioredoxin reductase 1(TXNRD1)	GO:0000302~response to reactive oxygen species,GO:0000305~response to oxygen radical,GO:0001707~mesoderm formation,GO:0001887~selenium compound metabolic process,GO:0007165~signal transduction,GO:0008283~cell proliferation,GO:0015949~nucleobase-containing small molecule interconversion,GO:0045454~cell redox homeostasis,GO:0055114~oxidation-reduction process,GO:0098869~cellular oxidant detoxificat…	GO:0005623~cell,GO:0005634~nucleus,GO:0005654~nucleoplasm,GO:0005730~nucleolus,GO:0005739~mitochondrion,GO:0005829~cytosol,GO:0070062~extracellular exosome,	GO:0004791~thioredoxin-disulfide reductase activity,GO:0005515~protein binding,GO:0009055~electron carrier activity,GO:0015035~protein disulfide oxidoreductase activity,GO:0016491~oxidoreductase activity,GO:0016668~oxidoreductase activity, acting on a sulfur group of donors, NAD(P) as acceptor,GO:0050660~flavin adenine dinucleotide binding,GO:0098625~methylselenol reductase activity,GO:0098626~me…	hsa00450:Selenocompound metabolism,	3D-structure,Acetylation,Alternative splicing,Complete proteome,Cytoplasm,Direct protein sequencing,Disulfide bond,Electron transport,FAD,Flavoprotein,NADP,Nucleus,Oxidoreductase,Phosphoprotein,Polymorphism,Proteomics identification,Redox-active center,Reference proteome,Selenocysteine,Transport,Ubl conjugation,
125	UBE2C	up-regulated	ENSG00000175063,	ubiquitin conjugating enzyme E2 C(UBE2C)	GO:0006511~ubiquitin-dependent protein catabolic process,GO:0008054~negative regulation of cyclin-dependent protein serine/threonine kinase by cyclin degradation,GO:0010458~exit from mitosis,GO:0010994~free ubiquitin chain polymerization,GO:0016567~protein ubiquitination,GO:0030071~regulation of mitotic metaphase/anaphase transition,GO:0031145~anaphase-promoting complex-dependent catabolic proces…	GO:0005654~nucleoplasm,GO:0005680~anaphase-promoting complex,GO:0005737~cytoplasm,GO:0005829~cytosol,	GO:0004842~ubiquitin-protein transferase activity,GO:0005515~protein binding,GO:0005524~ATP binding,GO:0031625~ubiquitin protein ligase binding,GO:0061630~ubiquitin protein ligase activity,GO:0061631~ubiquitin conjugating enzyme activity,	hsa04120:Ubiquitin mediated proteolysis,	3D-structure,Acetylation,Alternative splicing,ATP-binding,Cell cycle,Cell division,Complete proteome,Mitosis,Nucleotide-binding,Phosphoprotein,Polymorphism,Proteomics identification,Reference proteome,Transferase,Ubl conjugation,Ubl conjugation pathway,
126	UNC13A	up-regulated	ENSG00000130477,	unc-13 homolog A(UNC13A)	GO:0001956~positive regulation of neurotransmitter secretion,GO:0007268~chemical synaptic transmission,GO:0007269~neurotransmitter secretion,GO:0007528~neuromuscular junction development,GO:0016079~synaptic vesicle exocytosis,GO:0016081~synaptic vesicle docking,GO:0016188~synaptic vesicle maturation,GO:0035249~synaptic transmission, glutamatergic,GO:0035556~intracellular signal transduction,GO:00…	GO:0005622~intracellular,GO:0005737~cytoplasm,GO:0030054~cell junction,GO:0030424~axon,GO:0031594~neuromuscular junction,GO:0042734~presynaptic membrane,GO:0043005~neuron projection,GO:0043195~terminal bouton,GO:0048786~presynaptic active zone,	GO:0004871~signal transducer activity,GO:0004872~receptor activity,GO:0005516~calmodulin binding,GO:0017075~syntaxin-1 binding,GO:0019992~diacylglycerol binding,GO:0046872~metal ion binding,GO:0047485~protein N-terminus binding,	hsa04721:Synaptic vesicle cycle,	Cell junction,Cell membrane,Coiled coil,Complete proteome,Cytoplasm,Differentiation,Exocytosis,Membrane,Metal-binding,Phosphoprotein,Polymorphism,Proteomics identification,Reference proteome,Repeat,Synapse,Zinc,Zinc-finger,
127	VPS13B	up-regulated	ENSG00000132549,	vacuolar protein sorting 13 homolog B(VPS13B)	GO:0015031~protein transport,				Alternative splicing,Complete proteome,Disease mutation,Obesity,Phosphoprotein,Polymorphism,Protein transport,Proteomics identification,Reference proteome,Transport,
128	WDR45B	up-regulated	ENSG00000141580,	WD repeat domain 45B(WDR45B)	GO:0000045~autophagosome assembly,GO:0000422~mitophagy,GO:0006497~protein lipidation,GO:0034497~protein localization to pre-autophagosomal structure,GO:0044804~nucleophagy,	GO:0005829~cytosol,GO:0019898~extrinsic component of membrane,GO:0034045~pre-autophagosomal structure membrane,	GO:0032266~phosphatidylinositol-3-phosphate binding,GO:0080025~phosphatidylinositol-3,5-bisphosphate binding,		Complete proteome,Proteomics identification,Reference proteome,Repeat,WD repeat,
129	WDR62	up-regulated	ENSG00000075702,	WD repeat domain 62(WDR62)	GO:0007052~mitotic spindle organization,GO:0007099~centriole replication,GO:0021987~cerebral cortex development,GO:0022008~neurogenesis,	GO:0000922~spindle pole,GO:0005634~nucleus,GO:0005813~centrosome,GO:0005814~centriole,	GO:0005515~protein binding,		Acetylation,Alternative splicing,Complete proteome,Cytoplasm,Cytoskeleton,Disease mutation,Mental retardation,Neurogenesis,Nucleus,Phosphoprotein,Polymorphism,Primary microcephaly,Proteomics identification,Reference proteome,Repeat,WD repeat,
130	WIPI1	up-regulated	ENSG00000070540,	WD repeat domain, phosphoinositide interacting 1(WIPI1)	GO:0000045~autophagosome assembly,GO:0000422~mitophagy,GO:0006497~protein lipidation,GO:0006914~autophagy,GO:0016236~macroautophagy,GO:0034497~protein localization to pre-autophagosomal structure,GO:0036498~IRE1-mediated unfolded protein response,GO:0044804~nucleophagy,GO:0048203~vesicle targeting, trans-Golgi to endosome,	GO:0000139~Golgi membrane,GO:0000407~pre-autophagosomal structure,GO:0000421~autophagosome membrane,GO:0005737~cytoplasm,GO:0005802~trans-Golgi network,GO:0005829~cytosol,GO:0005856~cytoskeleton,GO:0010008~endosome membrane,GO:0019898~extrinsic component of membrane,GO:0030136~clathrin-coated vesicle,GO:0034045~pre-autophagosomal structure membrane,	GO:0005102~receptor binding,GO:0030331~estrogen receptor binding,GO:0032266~phosphatidylinositol-3-phosphate binding,GO:0050681~androgen receptor binding,GO:0080025~phosphatidylinositol-3,5-bisphosphate binding,		Alternative splicing,Autophagy,Complete proteome,Cytoplasm,Cytoplasmic vesicle,Cytoskeleton,Endosome,Golgi apparatus,Membrane,Polymorphism,Proteomics identification,Reference proteome,Repeat,WD repeat,
131	XRCC2	up-regulated	ENSG00000196584,	X-ray repair cross complementing 2(XRCC2)	GO:0000278~mitotic cell cycle,GO:0000707~meiotic DNA recombinase assembly,GO:0000724~double-strand break repair via homologous recombination,GO:0000731~DNA synthesis involved in DNA repair,GO:0000732~strand displacement,GO:0001701~in utero embryonic development,GO:0001756~somitogenesis,GO:0006281~DNA repair,GO:0006312~mitotic recombination,GO:0007126~meiotic nuclear division,GO:0007131~reciprocal…	GO:0005654~nucleoplasm,GO:0005657~replication fork,GO:0005737~cytoplasm,GO:0005813~centrosome,GO:0033063~Rad51B-Rad51C-Rad51D-XRCC2 complex,	GO:0000150~recombinase activity,GO:0000400~four-way junction DNA binding,GO:0003690~double-stranded DNA binding,GO:0003697~single-stranded DNA binding,GO:0004520~endodeoxyribonuclease activity,GO:0005515~protein binding,GO:0005524~ATP binding,GO:0008094~DNA-dependent ATPase activity,	hsa03440:Homologous recombination,	Complete proteome,Cytoplasm,Cytoskeleton,DNA damage,DNA recombination,DNA repair,DNA-binding,Nucleus,Phosphoprotein,Polymorphism,Reference proteome,
132	YOD1	up-regulated	ENSG00000180667,	YOD1 deubiquitinase(YOD1)	GO:0030433~ER-associated ubiquitin-dependent protein catabolic process,GO:0030968~endoplasmic reticulum unfolded protein response,GO:0035523~protein K29-linked deubiquitination,GO:0035871~protein K11-linked deubiquitination,GO:0070536~protein K63-linked deubiquitination,GO:0071108~protein K48-linked deubiquitination,GO:1904153~negative regulation of retrograde protein transport, ER to cytosol,GO:…	GO:0005634~nucleus,GO:0005829~cytosol,	GO:0004843~thiol-dependent ubiquitin-specific protease activity,GO:0005515~protein binding,GO:0031625~ubiquitin protein ligase binding,GO:0046872~metal ion binding,GO:0061578~Lys63-specific deubiquitinase activity,GO:1904265~ubiquitin-specific protease activity involved in negative regulation of retrograde protein transport, ER to cytosol,GO:1990380~Lys48-specific deubiquitinase activity,	hsa04141:Protein processing in endoplasmic reticulum,	3D-structure,Alternative splicing,Complete proteome,Hydrolase,Metal-binding,Protease,Reference proteome,Thiol protease,Ubl conjugation pathway,Unfolded protein response,Zinc,Zinc-finger,
133	ZACN	up-regulated	ENSG00000186919,	zinc activated ion channel(ZACN)	GO:0007210~serotonin receptor signaling pathway,GO:0007271~synaptic transmission, cholinergic,GO:0010043~response to zinc ion,GO:0034220~ion transmembrane transport,GO:0098655~cation transmembrane transport,	GO:0005886~plasma membrane,GO:0005892~acetylcholine-gated channel complex,GO:0016021~integral component of membrane,	GO:0004889~acetylcholine-activated cation-selective channel activity,GO:0004993~G-protein coupled serotonin receptor activity,GO:0005232~serotonin-activated cation-selective channel activity,GO:0008270~zinc ion binding,GO:0015276~ligand-gated ion channel activity,GO:0015464~acetylcholine receptor activity,GO:0042166~acetylcholine binding,		Alternative splicing,Cell membrane,Complete proteome,Disulfide bond,Glycoprotein,Ion channel,Ion transport,Ligand-gated ion channel,Membrane,Polymorphism,Receptor,Reference proteome,Signal,Transmembrane,Transmembrane helix,Transport,Zinc,
134	ZNF121	up-regulated	ENSG00000197961,	zinc finger protein 121(ZNF121)	GO:0006351~transcription, DNA-templated,GO:0006355~regulation of transcription, DNA-templated,	GO:0005634~nucleus,	GO:0003676~nucleic acid binding,GO:0003677~DNA binding,GO:0003700~transcription factor activity, sequence-specific DNA binding,GO:0046872~metal ion binding,		Complete proteome,DNA-binding,Metal-binding,Nucleus,Proteomics identification,Reference proteome,Repeat,Transcription,Transcription regulation,Zinc,Zinc-finger,
135	ZNF337	up-regulated	ENSG00000130684,	zinc finger protein 337(ZNF337)	GO:0006351~transcription, DNA-templated,GO:0006355~regulation of transcription, DNA-templated,	GO:0005622~intracellular,GO:0005634~nucleus,	GO:0003676~nucleic acid binding,GO:0003677~DNA binding,GO:0005515~protein binding,GO:0046872~metal ion binding,		Alternative splicing,Complete proteome,DNA-binding,Isopeptide bond,Metal-binding,Nucleus,Polymorphism,Reference proteome,Repeat,Transcription,Transcription regulation,Ubl conjugation,Zinc,Zinc-finger,
136	ZNF347	up-regulated	ENSG00000197937,	zinc finger protein 347(ZNF347)	GO:0006351~transcription, DNA-templated,GO:0006355~regulation of transcription, DNA-templated,	GO:0005622~intracellular,GO:0005634~nucleus,	GO:0003676~nucleic acid binding,GO:0003677~DNA binding,GO:0046872~metal ion binding,		3D-structure,Alternative splicing,Complete proteome,DNA-binding,Metal-binding,Nucleus,Polymorphism,Reference proteome,Repeat,Transcription,Transcription regulation,Zinc,Zinc-finger,
137	ZNF410	up-regulated	ENSG00000119725,	zinc finger protein 410(ZNF410)	GO:0006351~transcription, DNA-templated,GO:0006355~regulation of transcription, DNA-templated,	GO:0005634~nucleus,	GO:0003676~nucleic acid binding,GO:0003677~DNA binding,GO:0005515~protein binding,GO:0046872~metal ion binding,		Activator,Alternative splicing,Complete proteome,DNA-binding,Metal-binding,Nucleus,Proteomics identification,Reference proteome,Repeat,Transcription,Transcription regulation,Ubl conjugation,Zinc,Zinc-finger,
138	ZNF431	up-regulated	ENSG00000196705,	zinc finger protein 431(ZNF431)	GO:0000122~negative regulation of transcription from RNA polymerase II promoter,GO:0006351~transcription, DNA-templated,GO:0006355~regulation of transcription, DNA-templated,GO:0030154~cell differentiation,GO:0043433~negative regulation of sequence-specific DNA binding transcription factor activity,	GO:0005622~intracellular,GO:0005634~nucleus,	GO:0000978~RNA polymerase II core promoter proximal region sequence-specific DNA binding,GO:0001046~core promoter sequence-specific DNA binding,GO:0003676~nucleic acid binding,GO:0003682~chromatin binding,GO:0046872~metal ion binding,		Complete proteome,Differentiation,DNA-binding,Metal-binding,Nucleus,Polymorphism,Proteomics identification,Reference proteome,Repeat,Repressor,Transcription,Transcription regulation,Zinc,Zinc-finger,
139	ZNF678	up-regulated	ENSG00000181450,	zinc finger protein 678(ZNF678)	GO:0006351~transcription, DNA-templated,GO:0006355~regulation of transcription, DNA-templated,	GO:0005622~intracellular,GO:0005634~nucleus,	GO:0003676~nucleic acid binding,GO:0003677~DNA binding,GO:0046872~metal ion binding,		Complete proteome,DNA-binding,Metal-binding,Nucleus,Polymorphism,Reference proteome,Repeat,Transcription,Transcription regulation,Zinc,Zinc-finger,
140	ZNF7	up-regulated	ENSG00000147789,	zinc finger protein 7(ZNF7)	GO:0006351~transcription, DNA-templated,GO:0006355~regulation of transcription, DNA-templated,GO:0007275~multicellular organism development,	GO:0005622~intracellular,GO:0005634~nucleus,GO:0016021~integral component of membrane,	GO:0003676~nucleic acid binding,GO:0003677~DNA binding,GO:0003700~transcription factor activity, sequence-specific DNA binding,GO:0046872~metal ion binding,		Alternative splicing,Complete proteome,DNA-binding,Isopeptide bond,Membrane,Metal-binding,Nucleus,Phosphoprotein,Polymorphism,Proteomics identification,Reference proteome,Repeat,Transcription,Transcription regulation,Transmembrane,Transmembrane helix,Ubl conjugation,Zinc,Zinc-finger,
141	ZNF714	up-regulated	ENSG00000160352,	zinc finger protein 714(ZNF714)	GO:0006351~transcription, DNA-templated,GO:0006355~regulation of transcription, DNA-templated,	GO:0005622~intracellular,GO:0005634~nucleus,	GO:0000978~RNA polymerase II core promoter proximal region sequence-specific DNA binding,GO:0003676~nucleic acid binding,GO:0046872~metal ion binding,		Alternative splicing,Complete proteome,DNA-binding,Metal-binding,Nucleus,Polymorphism,Reference proteome,Repeat,Transcription,Transcription regulation,Zinc,Zinc-finger,
142	ZNF726	up-regulated	ENSG00000213967,	zinc finger protein 726(ZNF726)	GO:0006351~transcription, DNA-templated,GO:0006355~regulation of transcription, DNA-templated,	GO:0005622~intracellular,GO:0005634~nucleus,	GO:0003676~nucleic acid binding,GO:0003677~DNA binding,GO:0003700~transcription factor activity, sequence-specific DNA binding,GO:0046872~metal ion binding,		Alternative splicing,Complete proteome,DNA-binding,Metal-binding,Nucleus,Reference proteome,Repeat,Transcription,Transcription regulation,Zinc,Zinc-finger,
143	ZNF879	up-regulated	ENSG00000234284,	zinc finger protein 879(ZNF879)	GO:0006351~transcription, DNA-templated,GO:0006355~regulation of transcription, DNA-templated,	GO:0005622~intracellular,GO:0005634~nucleus,	GO:0003676~nucleic acid binding,GO:0003677~DNA binding,GO:0003700~transcription factor activity, sequence-specific DNA binding,GO:0046872~metal ion binding,		Complete proteome,DNA-binding,Metal-binding,Nucleus,Reference proteome,Repeat,Transcription,Transcription regulation,Zinc,Zinc-finger,
144	AC002398.12	up-regulated	NA	NA	NA	NA	NA	NA	NA
145	AC006023.8	up-regulated	NA	NA	NA	NA	NA	NA	NA
146	AC006042.8	up-regulated	NA	NA	NA	NA	NA	NA	NA
147	AC008155.1	up-regulated	NA	NA	NA	NA	NA	NA	NA
148	AC010536.1	up-regulated	NA	NA	NA	NA	NA	NA	NA
149	AC067945.3	up-regulated	NA	NA	NA	NA	NA	NA	NA
150	AC104134.2	up-regulated	NA	NA	NA	NA	NA	NA	NA
151	AC133965.1	up-regulated	NA	NA	NA	NA	NA	NA	NA
152	AK3P3	up-regulated	NA	NA	NA	NA	NA	NA	NA
153	AP000769.1	up-regulated	NA	NA	NA	NA	NA	NA	NA
154	C4orf21	up-regulated	NA	NA	NA	NA	NA	NA	NA
155	CH17-12M21.1	up-regulated	NA	NA	NA	NA	NA	NA	NA
156	CSNK1A1P3	up-regulated	NA	NA	NA	NA	NA	NA	NA
157	CTA-204B4.2	up-regulated	NA	NA	NA	NA	NA	NA	NA
158	CTC-260E6.6	up-regulated	NA	NA	NA	NA	NA	NA	NA
159	CTC-260E6.7	up-regulated	NA	NA	NA	NA	NA	NA	NA
160	CTD-2095E4.1	up-regulated	NA	NA	NA	NA	NA	NA	NA
161	CTD-2313D3.1	up-regulated	NA	NA	NA	NA	NA	NA	NA
162	CTD-3099C6.9	up-regulated	NA	NA	NA	NA	NA	NA	NA
163	CTD-3199J23.6	up-regulated	NA	NA	NA	NA	NA	NA	NA
164	DDX10P2	up-regulated	NA	NA	NA	NA	NA	NA	NA
165	FAM86HP	up-regulated	NA	NA	NA	NA	NA	NA	NA
166	FKBP4P1	up-regulated	NA	NA	NA	NA	NA	NA	NA
167	FKBP9L	up-regulated	NA	NA	NA	NA	NA	NA	NA
168	FTH1P3	up-regulated	NA	NA	NA	NA	NA	NA	NA
169	HMGB3P24	up-regulated	NA	NA	NA	NA	NA	NA	NA
170	HMGN1P30	up-regulated	NA	NA	NA	NA	NA	NA	NA
171	HNRNPA1P4	up-regulated	NA	NA	NA	NA	NA	NA	NA
172	HNRNPCP4	up-regulated	NA	NA	NA	NA	NA	NA	NA
173	HNRNPUP1	up-regulated	NA	NA	NA	NA	NA	NA	NA
174	KIAA1467	up-regulated	NA	NA	NA	NA	NA	NA	NA
175	KRT18P11	up-regulated	NA	NA	NA	NA	NA	NA	NA
176	KRT8P37	up-regulated	NA	NA	NA	NA	NA	NA	NA
177	LARGE	up-regulated	NA	NA	NA	NA	NA	NA	NA
178	MEF2BNB	up-regulated	NA	NA	NA	NA	NA	NA	NA
179	MTERFD1	up-regulated	NA	NA	NA	NA	NA	NA	NA
180	MT-ND6	up-regulated	NA	NA	NA	NA	NA	NA	NA
181	NHP2P1	up-regulated	NA	NA	NA	NA	NA	NA	NA
182	NTAN1P2	up-regulated	NA	NA	NA	NA	NA	NA	NA
183	RP11-121L10.3	up-regulated	NA	NA	NA	NA	NA	NA	NA
184	RP11-123M21.2	up-regulated	NA	NA	NA	NA	NA	NA	NA
185	RP11-1281K21.1	up-regulated	NA	NA	NA	NA	NA	NA	NA
186	RP11-182B22.2	up-regulated	NA	NA	NA	NA	NA	NA	NA
187	RP11-311D14.1	up-regulated	NA	NA	NA	NA	NA	NA	NA
188	RP11-313J2.1	up-regulated	NA	NA	NA	NA	NA	NA	NA
189	RP11-321E8.5	up-regulated	NA	NA	NA	NA	NA	NA	NA
190	RP11-32D17.4	up-regulated	NA	NA	NA	NA	NA	NA	NA
191	RP11-347I19.8	up-regulated	NA	NA	NA	NA	NA	NA	NA
192	RP11-361M4.1	up-regulated	NA	NA	NA	NA	NA	NA	NA
193	RP11-395L14.17	up-regulated	NA	NA	NA	NA	NA	NA	NA
194	RP11-3K24.1	up-regulated	NA	NA	NA	NA	NA	NA	NA
195	RP11-446E9.1	up-regulated	NA	NA	NA	NA	NA	NA	NA
196	RP11-486A14.2	up-regulated	NA	NA	NA	NA	NA	NA	NA
197	RP11-578F21.4	up-regulated	NA	NA	NA	NA	NA	NA	NA
198	RP11-771F20.1	up-regulated	NA	NA	NA	NA	NA	NA	NA
199	RP11-864J10.2	up-regulated	NA	NA	NA	NA	NA	NA	NA
200	RP11-927P21.6	up-regulated	NA	NA	NA	NA	NA	NA	NA
201	RPL9P16	up-regulated	NA	NA	NA	NA	NA	NA	NA
202	RPL9P3	up-regulated	NA	NA	NA	NA	NA	NA	NA
203	SUGT1P2	up-regulated	NA	NA	NA	NA	NA	NA	NA
204	ZNF724P	up-regulated	NA	NA	NA	NA	NA	NA	NA
205	AK5	down-regulated	ENSG00000154027,	adenylate kinase 5(AK5)	GO:0006139~nucleobase-containing compound metabolic process,GO:0006165~nucleoside diphosphate phosphorylation,GO:0006172~ADP biosynthetic process,GO:0006173~dADP biosynthetic process,GO:0009142~nucleoside triphosphate biosynthetic process,GO:0009220~pyrimidine ribonucleotide biosynthetic process,GO:0015949~nucleobase-containing small molecule interconversion,GO:0046034~ATP metabolic process,	GO:0005737~cytoplasm,GO:0005815~microtubule organizing center,GO:0005829~cytosol,	GO:0004017~adenylate kinase activity,GO:0004550~nucleoside diphosphate kinase activity,GO:0005524~ATP binding,GO:0019205~nucleobase-containing compound kinase activity,GO:0019206~nucleoside kinase activity,	hsa00230:Purine metabolism,hsa01100:Metabolic pathways,hsa01130:Biosynthesis of antibiotics,	3D-structure,Alternative splicing,ATP-binding,Complete proteome,Cytoplasm,Kinase,Nucleotide-binding,Polymorphism,Proteomics identification,Reference proteome,Transferase,
206	ANKRD24	down-regulated	ENSG00000089847,	ankyrin repeat domain 24(ANKRD24)					Alternative splicing,ANK repeat,Coiled coil,Complete proteome,Polymorphism,Proteomics identification,Reference proteome,Repeat,
207	ANKRD42	down-regulated	ENSG00000137494,	ankyrin repeat domain 42(ANKRD42)	GO:0006412~translation,	GO:0005840~ribosome,	GO:0003735~structural constituent of ribosome,		Alternative splicing,ANK repeat,Coiled coil,Complete proteome,Polymorphism,Reference proteome,Repeat,
208	ANO4	down-regulated	ENSG00000151572,	anoctamin 4(ANO4)	GO:0006821~chloride transport,GO:0006869~lipid transport,GO:0034220~ion transmembrane transport,GO:0061588~calcium activated phospholipid scrambling,GO:0061589~calcium activated phosphatidylserine scrambling,GO:0061590~calcium activated phosphatidylcholine scrambling,GO:0061591~calcium activated galactosylceramide scrambling,GO:1902476~chloride transmembrane transport,	GO:0005622~intracellular,GO:0005886~plasma membrane,GO:0016021~integral component of membrane,	GO:0005229~intracellular calcium activated chloride channel activity,GO:0017128~phospholipid scramblase activity,GO:0046983~protein dimerization activity,		Alternative splicing,Cell membrane,Coiled coil,Complete proteome,Glycoprotein,Lipid transport,Membrane,Polymorphism,Reference proteome,Transmembrane,Transmembrane helix,Transport,
209	ANO7	down-regulated	ENSG00000146205,	anoctamin 7(ANO7)	GO:0006821~chloride transport,GO:0006869~lipid transport,GO:0034220~ion transmembrane transport,GO:0061588~calcium activated phospholipid scrambling,GO:0061589~calcium activated phosphatidylserine scrambling,GO:0061590~calcium activated phosphatidylcholine scrambling,GO:0061591~calcium activated galactosylceramide scrambling,GO:1902476~chloride transmembrane transport,	GO:0005622~intracellular,GO:0005634~nucleus,GO:0005783~endoplasmic reticulum,GO:0005829~cytosol,GO:0005886~plasma membrane,GO:0016021~integral component of membrane,GO:0030054~cell junction,	GO:0005229~intracellular calcium activated chloride channel activity,GO:0017128~phospholipid scramblase activity,GO:0046983~protein dimerization activity,		Alternative splicing,Cell junction,Cell membrane,Complete proteome,Cytoplasm,Endoplasmic reticulum,Glycoprotein,Lipid transport,Membrane,Polymorphism,Reference proteome,Transmembrane,Transmembrane helix,Transport,
210	APH1B	down-regulated	ENSG00000138613,	aph-1 homolog B, gamma-secretase subunit(APH1B)	GO:0007219~Notch signaling pathway,GO:0007220~Notch receptor processing,GO:0016485~protein processing,GO:0031293~membrane protein intracellular domain proteolysis,GO:0043065~positive regulation of apoptotic process,GO:0043085~positive regulation of catalytic activity,GO:0048013~ephrin receptor signaling pathway,	GO:0005783~endoplasmic reticulum,GO:0005886~plasma membrane,GO:0005887~integral component of plasma membrane,GO:0016021~integral component of membrane,GO:0030133~transport vesicle,GO:0070765~gamma-secretase complex,	GO:0004175~endopeptidase activity,GO:0005515~protein binding,GO:0008233~peptidase activity,	hsa04330:Notch signaling pathway,hsa05010:Alzheimer's disease,	Alternative splicing,Complete proteome,Membrane,Notch signaling pathway,Polymorphism,Proteomics identification,Reference proteome,Transmembrane,Transmembrane helix,
211	ARL6IP5	down-regulated	ENSG00000144746,	ADP ribosylation factor like GTPase 6 interacting protein 5(ARL6IP5)	GO:0002037~negative regulation of L-glutamate transport,GO:0008631~intrinsic apoptotic signaling pathway in response to oxidative stress,GO:0010917~negative regulation of mitochondrial membrane potential,GO:0015813~L-glutamate transport,GO:0032874~positive regulation of stress-activated MAPK cascade,GO:0043065~positive regulation of apoptotic process,GO:0043280~positive regulation of cysteine-typ…	GO:0005783~endoplasmic reticulum,GO:0005789~endoplasmic reticulum membrane,GO:0005856~cytoskeleton,GO:0005886~plasma membrane,GO:0016020~membrane,GO:0016021~integral component of membrane,GO:0070062~extracellular exosome,	GO:0005515~protein binding,		Acetylation,Cell membrane,Complete proteome,Cytoplasm,Cytoskeleton,Direct protein sequencing,Endoplasmic reticulum,Membrane,Proteomics identification,Reference proteome,Transmembrane,Transmembrane helix,
212	ARPP19	down-regulated	ENSG00000128989,	cAMP regulated phosphoprotein 19(ARPP19)	GO:0000086~G2/M transition of mitotic cell cycle,GO:0007067~mitotic nuclear division,GO:0007212~dopamine receptor signaling pathway,GO:0035308~negative regulation of protein dephosphorylation,GO:0043086~negative regulation of catalytic activity,GO:0045722~positive regulation of gluconeogenesis,GO:0046326~positive regulation of glucose import,GO:0046579~positive regulation of Ras protein signal tr…	GO:0005654~nucleoplasm,GO:0005737~cytoplasm,	GO:0004864~protein phosphatase inhibitor activity,GO:0005102~receptor binding,GO:0008601~protein phosphatase type 2A regulator activity,GO:0015459~potassium channel regulator activity,GO:0019212~phosphatase inhibitor activity,GO:0019888~protein phosphatase regulator activity,GO:0051721~protein phosphatase 2A binding,		Acetylation,Alternative splicing,Cell cycle,Cell division,Complete proteome,Cytoplasm,Mitosis,Phosphoprotein,Protein phosphatase inhibitor,Proteomics identification,Reference proteome,
213	ASRGL1	down-regulated	ENSG00000162174,	asparaginase like 1(ASRGL1)	GO:0006508~proteolysis,GO:0006559~L-phenylalanine catabolic process,GO:0033345~asparagine catabolic process via L-aspartate,	GO:0005634~nucleus,GO:0005737~cytoplasm,GO:0005829~cytosol,	GO:0003948~N4-(beta-N-acetylglucosaminyl)-L-asparaginase activity,GO:0004067~asparaginase activity,GO:0008798~beta-aspartyl-peptidase activity,GO:0016787~hydrolase activity,		3D-structure,Acetylation,Alternative splicing,Autocatalytic cleavage,Complete proteome,Cytoplasm,Hydrolase,Protease,Proteomics identification,Reference proteome,
214	AZGP1	down-regulated	ENSG00000160862,	alpha-2-glycoprotein 1, zinc-binding(AZGP1)	GO:0001580~detection of chemical stimulus involved in sensory perception of bitter taste,GO:0001895~retina homeostasis,GO:0007155~cell adhesion,GO:0008285~negative regulation of cell proliferation,GO:0019882~antigen processing and presentation,GO:0055085~transmembrane transport,GO:0071806~protein transmembrane transport,GO:0090501~RNA phosphodiester bond hydrolysis,	GO:0005576~extracellular region,GO:0005615~extracellular space,GO:0005634~nucleus,GO:0005886~plasma membrane,GO:0070062~extracellular exosome,	GO:0001948~glycoprotein binding,GO:0003823~antigen binding,GO:0004540~ribonuclease activity,GO:0005515~protein binding,GO:0008320~protein transmembrane transporter activity,		3D-structure,Complete proteome,Direct protein sequencing,Disulfide bond,Glycoprotein,Proteomics identification,Pyrrolidone carboxylic acid,Reference proteome,Secreted,Signal,
215	BAG1	down-regulated	ENSG00000107262,	BCL2 associated athanogene 1(BAG1)	GO:0006915~apoptotic process,GO:0007166~cell surface receptor signaling pathway,GO:0043066~negative regulation of apoptotic process,GO:0050790~regulation of catalytic activity,GO:0070389~chaperone cofactor-dependent protein refolding,GO:1900034~regulation of cellular response to heat,	GO:0005634~nucleus,GO:0005737~cytoplasm,GO:0005829~cytosol,	GO:0000774~adenyl-nucleotide exchange factor activity,GO:0005057~receptor signaling protein activity,GO:0005515~protein binding,GO:0051087~chaperone binding,	hsa04141:Protein processing in endoplasmic reticulum,	3D-structure,Alternative initiation,Alternative splicing,Apoptosis,Chaperone,Coiled coil,Complete proteome,Cytoplasm,Nucleus,Phosphoprotein,Proteomics identification,Reference proteome,Repeat,Ubl conjugation,
216	BCAP29	down-regulated	ENSG00000075790,	B-cell receptor associated protein 29(BCAP29)	GO:0001649~osteoblast differentiation,GO:0006886~intracellular protein transport,GO:0006888~ER to Golgi vesicle-mediated transport,GO:0006915~apoptotic process,GO:0070973~protein localization to endoplasmic reticulum exit site,	GO:0005783~endoplasmic reticulum,GO:0005789~endoplasmic reticulum membrane,GO:0005887~integral component of plasma membrane,GO:0016020~membrane,GO:0016021~integral component of membrane,			3D-structure,Alternative splicing,Apoptosis,Coiled coil,Complete proteome,Endoplasmic reticulum,ER-Golgi transport,Membrane,Protein transport,Proteomics identification,Receptor,Reference proteome,Transmembrane,Transmembrane helix,Transport,
217	BNC1	down-regulated	ENSG00000169594,	basonuclin 1(BNC1)	GO:0006351~transcription, DNA-templated,GO:0006355~regulation of transcription, DNA-templated,GO:0007283~spermatogenesis,GO:0008284~positive regulation of cell proliferation,GO:0008544~epidermis development,GO:0030154~cell differentiation,	GO:0005634~nucleus,GO:0005654~nucleoplasm,GO:0005737~cytoplasm,	GO:0003677~DNA binding,GO:0003700~transcription factor activity, sequence-specific DNA binding,GO:0046872~metal ion binding,		Complete proteome,Cytoplasm,Differentiation,DNA-binding,Metal-binding,Nucleus,Phosphoprotein,Proteomics identification,Reference proteome,Repeat,Signal,Spermatogenesis,Transcription,Transcription regulation,Zinc,Zinc-finger,
218	BRINP1	down-regulated	ENSG00000078725,	BMP/retinoic acid inducible neural specific 1(BRINP1)	GO:0001662~behavioral fear response,GO:0007050~cell cycle arrest,GO:0007614~short-term memory,GO:0008219~cell death,GO:0035176~social behavior,GO:0035640~exploration behavior,GO:0042711~maternal behavior,GO:0045666~positive regulation of neuron differentiation,GO:0045786~negative regulation of cell cycle,GO:0045930~negative regulation of mitotic cell cycle,GO:0050768~negative regulation of neurog…	GO:0005737~cytoplasm,GO:0005783~endoplasmic reticulum,GO:0030425~dendrite,GO:0043025~neuronal cell body,	GO:0005515~protein binding,		Alternative splicing,Cell cycle,Complete proteome,Cytoplasm,Glycoprotein,Growth arrest,Polymorphism,Reference proteome,Signal,
219	BTF3	down-regulated	ENSG00000145741,	basic transcription factor 3(BTF3)	GO:0001701~in utero embryonic development,GO:0006355~regulation of transcription, DNA-templated,GO:0006366~transcription from RNA polymerase II promoter,GO:0015031~protein transport,	GO:0005634~nucleus,GO:0005737~cytoplasm,	GO:0005515~protein binding,GO:0044822~poly(A) RNA binding,		3D-structure,Alternative splicing,Chaperone,Complete proteome,Cytoplasm,Methylation,Nucleus,Phosphoprotein,Protein transport,Proteomics identification,Reference proteome,Transcription,Transcription regulation,Transport,
220	C1orf168	down-regulated	ENSG00000187889,	chromosome 1 open reading frame 168(C1orf168)	GO:0007165~signal transduction,				Alternative splicing,Complete proteome,Polymorphism,Reference proteome,
221	C1orf56	down-regulated	ENSG00000143443,	chromosome 1 open reading frame 56(C1orf56)		GO:0005576~extracellular region,GO:0005654~nucleoplasm,GO:0005737~cytoplasm,			Alternative splicing,Complete proteome,Phosphoprotein,Reference proteome,Secreted,Signal,
222	C2orf73	down-regulated	ENSG00000177994,	chromosome 2 open reading frame 73(C2orf73)					Alternative splicing,Complete proteome,Polymorphism,Proteomics identification,Reference proteome,
223	C3	down-regulated	ENSG00000125730,	complement C3(C3)	GO:0001798~positive regulation of type IIa hypersensitivity,GO:0001934~positive regulation of protein phosphorylation,GO:0001970~positive regulation of activation of membrane attack complex,GO:0006508~proteolysis,GO:0006631~fatty acid metabolic process,GO:0006954~inflammatory response,GO:0006955~immune response,GO:0006956~complement activation,GO:0006957~complement activation, alternative pathway…	GO:0005576~extracellular region,GO:0005615~extracellular space,GO:0005886~plasma membrane,GO:0070062~extracellular exosome,GO:0072562~blood microparticle,	GO:0004252~serine-type endopeptidase activity,GO:0004866~endopeptidase inhibitor activity,GO:0005102~receptor binding,GO:0005515~protein binding,GO:0031715~C5L2 anaphylatoxin chemotactic receptor binding,	hsa04145:Phagosome,hsa04610:Complement and coagulation cascades,hsa05133:Pertussis,hsa05134:Legionellosis,hsa05140:Leishmaniasis,hsa05142:Chagas disease (American trypanosomiasis),hsa05150:Staphylococcus aureus infection,hsa05152:Tuberculosis,hsa05168:Herpes simplex infection,hsa05203:Viral carcinogenesis,hsa05322:Systemic lupus erythematosus,	3D-structure,Age-related macular degeneration,Cleavage on pair of basic residues,Complement alternate pathway,Complement pathway,Complete proteome,Direct protein sequencing,Disease mutation,Disulfide bond,Fatty acid metabolism,Glycoprotein,Hemolytic uremic syndrome,Immunity,Inflammatory response,Innate immunity,Lipid metabolism,Phosphoprotein,Polymorphism,Proteomics identification,Reference prote…
224	C9orf135	down-regulated	ENSG00000204711,	chromosome 9 open reading frame 135(C9orf135)		GO:0016021~integral component of membrane,			Alternative splicing,Complete proteome,Glycoprotein,Membrane,Reference proteome,Transmembrane,Transmembrane helix,
225	CA2	down-regulated	ENSG00000104267,	carbonic anhydrase 2(CA2)	GO:0001822~kidney development,GO:0002009~morphogenesis of an epithelium,GO:0006730~one-carbon metabolic process,GO:0009268~response to pH,GO:0010043~response to zinc ion,GO:0015670~carbon dioxide transport,GO:0015701~bicarbonate transport,GO:0032230~positive regulation of synaptic transmission, GABAergic,GO:0032849~positive regulation of cellular pH reduction,GO:0038166~angiotensin-activated sign…	GO:0005615~extracellular space,GO:0005737~cytoplasm,GO:0005829~cytosol,GO:0005886~plasma membrane,GO:0005902~microvillus,GO:0016323~basolateral plasma membrane,GO:0030424~axon,GO:0043209~myelin sheath,GO:0045177~apical part of cell,GO:0070062~extracellular exosome,	GO:0004064~arylesterase activity,GO:0004089~carbonate dehydratase activity,GO:0005515~protein binding,GO:0008270~zinc ion binding,	hsa00910:Nitrogen metabolism,hsa04964:Proximal tubule bicarbonate reclamation,hsa04966:Collecting duct acid secretion,hsa04971:Gastric acid secretion,hsa04972:Pancreatic secretion,hsa04976:Bile secretion,	3D-structure,Acetylation,Cell membrane,Complete proteome,Cytoplasm,Direct protein sequencing,Disease mutation,Lyase,Membrane,Metal-binding,Osteopetrosis,Phosphoprotein,Polymorphism,Proteomics identification,Reference proteome,Zinc,
226	CACNA1D	down-regulated	ENSG00000157388,	calcium voltage-gated channel subunit alpha1 D(CACNA1D)	GO:0006816~calcium ion transport,GO:0007188~adenylate cyclase-modulating G-protein coupled receptor signaling pathway,GO:0007605~sensory perception of sound,GO:0050796~regulation of insulin secretion,GO:0051928~positive regulation of calcium ion transport,GO:0060372~regulation of atrial cardiac muscle cell membrane repolarization,GO:0061337~cardiac conduction,GO:0070509~calcium ion import,GO:0070…	GO:0005886~plasma membrane,GO:0005891~voltage-gated calcium channel complex,GO:0030018~Z disc,GO:1990454~L-type voltage-gated calcium channel complex,	GO:0005245~voltage-gated calcium channel activity,GO:0008331~high voltage-gated calcium channel activity,GO:0030506~ankyrin binding,GO:0046872~metal ion binding,GO:0051393~alpha-actinin binding,GO:0086007~voltage-gated calcium channel activity involved in cardiac muscle cell action potential,GO:0086059~voltage-gated calcium channel activity involved SA node cell action potential,	hsa04010:MAPK signaling pathway,hsa04020:Calcium signaling pathway,hsa04022:cGMP-PKG signaling pathway,hsa04024:cAMP signaling pathway,hsa04260:Cardiac muscle contraction,hsa04261:Adrenergic signaling in cardiomyocytes,hsa04270:Vascular smooth muscle contraction,hsa04713:Circadian entrainment,hsa04723:Retrograde endocannabinoid signaling,hsa04724:Glutamatergic synapse,hsa04725:Cholinergic synapse…	3D-structure,Alternative splicing,Calcium,Calcium channel,Calcium transport,Coiled coil,Complete proteome,Deafness,Disease mutation,Disulfide bond,Epilepsy,Glycoprotein,Ion channel,Ion transport,Membrane,Metal-binding,Phosphoprotein,Polymorphism,Reference proteome,Repeat,Signal,Transmembrane,Transmembrane helix,Transport,Triplet repeat expansion,Voltage-gated channel,
227	CADPS2	down-regulated	ENSG00000081803,	calcium dependent secretion activator 2(CADPS2)	GO:0009267~cellular response to starvation,GO:0015031~protein transport,GO:0016079~synaptic vesicle exocytosis,GO:0016082~synaptic vesicle priming,GO:0045921~positive regulation of exocytosis,GO:1990504~dense core granule exocytosis,	GO:0005654~nucleoplasm,GO:0030054~cell junction,GO:0030659~cytoplasmic vesicle membrane,GO:0042734~presynaptic membrane,GO:0043231~intracellular membrane-bounded organelle,GO:0045211~postsynaptic membrane,GO:0098793~presynapse,	GO:0008289~lipid binding,GO:0046872~metal ion binding,		Alternative splicing,Calcium,Cell junction,Complete proteome,Cytoplasmic vesicle,Exocytosis,Lipid-binding,Membrane,Metal-binding,Phosphoprotein,Polymorphism,Protein transport,Proteomics identification,Reference proteome,Synapse,Transport,
228	CAMLG	down-regulated	ENSG00000164615,	calcium modulating ligand(CAMLG)	GO:0001881~receptor recycling,GO:0006952~defense response,GO:0007165~signal transduction,GO:0007173~epidermal growth factor receptor signaling pathway,GO:0016032~viral process,	GO:0005783~endoplasmic reticulum,GO:0016020~membrane,GO:0016021~integral component of membrane,	GO:0005515~protein binding,GO:0050839~cell adhesion molecule binding,		Complete proteome,Host-virus interaction,Membrane,Phosphoprotein,Polymorphism,Proteomics identification,Reference proteome,Transmembrane,Transmembrane helix,
229	CAPN8	down-regulated	ENSG00000203697,	calpain 8(CAPN8)	GO:0006508~proteolysis,GO:0007586~digestion,	GO:0005622~intracellular,GO:0005737~cytoplasm,GO:0005794~Golgi apparatus,	GO:0004198~calcium-dependent cysteine-type endopeptidase activity,GO:0005509~calcium ion binding,		Autocatalytic cleavage,Calcium,Complete proteome,Cytoplasm,Golgi apparatus,Hydrolase,Metal-binding,Protease,Proteomics identification,Reference proteome,Repeat,Thiol protease,
230	CAST	down-regulated	ENSG00000153113,	calpastatin(CAST)	GO:0010951~negative regulation of endopeptidase activity,GO:0098609~cell-cell adhesion,GO:2000675~negative regulation of type B pancreatic cell apoptotic process,	GO:0005737~cytoplasm,GO:0005783~endoplasmic reticulum,GO:0005829~cytosol,GO:0005913~cell-cell adherens junction,GO:0016020~membrane,	GO:0004866~endopeptidase inhibitor activity,GO:0004869~cysteine-type endopeptidase inhibitor activity,GO:0005515~protein binding,GO:0010859~calcium-dependent cysteine-type endopeptidase inhibitor activity,GO:0044822~poly(A) RNA binding,GO:0098641~cadherin binding involved in cell-cell adhesion,		Acetylation,Alternative splicing,Complete proteome,Isopeptide bond,Palmoplantar keratoderma,Phosphoprotein,Polymorphism,Protease inhibitor,Proteomics identification,Reference proteome,Repeat,Thiol protease inhibitor,Ubl conjugation,
231	CD300C	down-regulated	ENSG00000167850,	CD300c molecule(CD300C)	GO:0002376~immune system process,GO:0006968~cellular defense response,GO:0007165~signal transduction,GO:0050776~regulation of immune response,	GO:0005886~plasma membrane,GO:0005887~integral component of plasma membrane,	GO:0004888~transmembrane signaling receptor activity,		Cell membrane,Complete proteome,Disulfide bond,Glycoprotein,Immunity,Membrane,Polymorphism,Receptor,Reference proteome,Signal,Transmembrane,Transmembrane helix,
232	CDH7	down-regulated	ENSG00000081138,	cadherin 7(CDH7)	GO:0007156~homophilic cell adhesion via plasma membrane adhesion molecules,GO:0016337~single organismal cell-cell adhesion,GO:0034332~adherens junction organization,	GO:0005886~plasma membrane,GO:0016021~integral component of membrane,	GO:0005509~calcium ion binding,		Calcium,Cell adhesion,Cell membrane,Cleavage on pair of basic residues,Complete proteome,Glycoprotein,Membrane,Metal-binding,Phosphoprotein,Polymorphism,Proteomics identification,Reference proteome,Repeat,Signal,Transmembrane,Transmembrane helix,
233	CENPP	down-regulated	ENSG00000188312,	centromere protein P(CENPP)	GO:0007062~sister chromatid cohesion,GO:0034080~CENP-A containing nucleosome assembly,	GO:0000775~chromosome, centromeric region,GO:0005634~nucleus,GO:0005654~nucleoplasm,GO:0005730~nucleolus,GO:0005829~cytosol,	GO:0005515~protein binding,		Alternative splicing,Centromere,Chromosome,Coiled coil,Complete proteome,Nucleus,Phosphoprotein,Proteomics identification,Reference proteome,
234	CGNL1	down-regulated	ENSG00000128849,	cingulin like 1(CGNL1)		GO:0005923~bicellular tight junction,GO:0016459~myosin complex,	GO:0003774~motor activity,		Alternative splicing,Cell junction,Chromosomal rearrangement,Coiled coil,Complete proteome,Phosphoprotein,Polymorphism,Reference proteome,Tight junction,
235	CLTB	down-regulated	ENSG00000175416,	clathrin light chain B(CLTB)	GO:0006886~intracellular protein transport,GO:0016192~vesicle-mediated transport,GO:0072583~clathrin-mediated endocytosis,	GO:0005737~cytoplasm,GO:0005802~trans-Golgi network,GO:0005886~plasma membrane,GO:0030118~clathrin coat,GO:0030125~clathrin vesicle coat,GO:0030130~clathrin coat of trans-Golgi network vesicle,GO:0030132~clathrin coat of coated pit,GO:0043231~intracellular membrane-bounded organelle,GO:0060170~ciliary membrane,	GO:0005198~structural molecule activity,GO:0005515~protein binding,GO:0032050~clathrin heavy chain binding,GO:0042277~peptide binding,	hsa04142:Lysosome,hsa04144:Endocytosis,hsa04721:Synaptic vesicle cycle,hsa04961:Endocrine and other factor-regulated calcium reabsorption,hsa05016:Huntington's disease,hsa05100:Bacterial invasion of epithelial cells,	Acetylation,Alternative splicing,Calcium,Coated pit,Complete proteome,Cytoplasmic vesicle,Disulfide bond,Membrane,Phosphoprotein,Proteomics identification,Reference proteome,
236	CLU	down-regulated	ENSG00000120885,	clusterin(CLU)	GO:0000902~cell morphogenesis,GO:0001774~microglial cell activation,GO:0001836~release of cytochrome c from mitochondria,GO:0002576~platelet degranulation,GO:0006629~lipid metabolic process,GO:0006956~complement activation,GO:0006958~complement activation, classical pathway,GO:0008219~cell death,GO:0009615~response to virus,GO:0017038~protein import,GO:0032286~central nervous system myelin mainte…	GO:0005576~extracellular region,GO:0005615~extracellular space,GO:0005622~intracellular,GO:0005634~nucleus,GO:0005737~cytoplasm,GO:0005739~mitochondrion,GO:0005783~endoplasmic reticulum,GO:0005794~Golgi apparatus,GO:0005829~cytosol,GO:0009986~cell surface,GO:0031012~extracellular matrix,GO:0031093~platelet alpha granule lumen,GO:0031966~mitochondrial membrane,GO:0034366~spherical high-density lip…	GO:0005515~protein binding,GO:0016887~ATPase activity,GO:0031625~ubiquitin protein ligase binding,GO:0051087~chaperone binding,GO:0051787~misfolded protein binding,		Alternative splicing,Apoptosis,Chaperone,Coiled coil,Complement pathway,Complete proteome,Cytoplasm,Cytoplasmic vesicle,Direct protein sequencing,Disulfide bond,Endoplasmic reticulum,Glycoprotein,Immunity,Innate immunity,Lipoprotein,Membrane,Microsome,Mitochondrion,Nucleus,Phosphoprotein,Polymorphism,Proteomics identification,Reference proteome,Secreted,Signal,Ubl conjugation,
237	CNTN4	down-regulated	ENSG00000144619,	contactin 4(CNTN4)	GO:0007155~cell adhesion,GO:0007158~neuron cell-cell adhesion,GO:0007399~nervous system development,GO:0007409~axonogenesis,GO:0007411~axon guidance,GO:0007413~axonal fasciculation,GO:0007420~brain development,GO:0031175~neuron projection development,GO:0045665~negative regulation of neuron differentiation,GO:0048167~regulation of synaptic plasticity,	GO:0005576~extracellular region,GO:0005886~plasma membrane,GO:0030424~axon,GO:0031225~anchored component of membrane,			Alternative splicing,Cell adhesion,Cell membrane,Chromosomal rearrangement,Complete proteome,Disulfide bond,Glycoprotein,GPI-anchor,Immunoglobulin domain,Lipoprotein,Membrane,Polymorphism,Proteomics identification,Reference proteome,Repeat,Secreted,Signal,
238	COX7C	down-regulated	ENSG00000127184,	cytochrome c oxidase subunit 7C(COX7C)	GO:0006091~generation of precursor metabolites and energy,GO:0006123~mitochondrial electron transport, cytochrome c to oxygen,GO:1902600~hydrogen ion transmembrane transport,	GO:0005739~mitochondrion,GO:0005743~mitochondrial inner membrane,GO:0005751~mitochondrial respiratory chain complex IV,GO:0016021~integral component of membrane,	GO:0004129~cytochrome-c oxidase activity,	hsa00190:Oxidative phosphorylation,hsa01100:Metabolic pathways,hsa04260:Cardiac muscle contraction,hsa04932:Non-alcoholic fatty liver disease (NAFLD),hsa05010:Alzheimer's disease,hsa05012:Parkinson's disease,hsa05016:Huntington's disease,	Acetylation,Complete proteome,Direct protein sequencing,Membrane,Mitochondrion,Mitochondrion inner membrane,Proteomics identification,Reference proteome,Transit peptide,Transmembrane,Transmembrane helix,
239	CREBL2	down-regulated	ENSG00000111269,	cAMP responsive element binding protein like 2(CREBL2)	GO:0006351~transcription, DNA-templated,GO:0007049~cell cycle,GO:0007165~signal transduction,GO:0030154~cell differentiation,GO:0033138~positive regulation of peptidyl-serine phosphorylation,GO:0045600~positive regulation of fat cell differentiation,GO:0045893~positive regulation of transcription, DNA-templated,GO:0046326~positive regulation of glucose import,GO:0046889~positive regulation of lip…	GO:0005634~nucleus,	GO:0003700~transcription factor activity, sequence-specific DNA binding,GO:0043565~sequence-specific DNA binding,		Activator,Cell cycle,Complete proteome,Differentiation,DNA-binding,Nucleus,Phosphoprotein,Reference proteome,Transcription,Transcription regulation,Tumor suppressor,
240	CSF1	down-regulated	ENSG00000184371,	colony stimulating factor 1(CSF1)	GO:0001954~positive regulation of cell-matrix adhesion,GO:0002158~osteoclast proliferation,GO:0003006~developmental process involved in reproduction,GO:0006954~inflammatory response,GO:0007169~transmembrane receptor protein tyrosine kinase signaling pathway,GO:0008283~cell proliferation,GO:0008284~positive regulation of cell proliferation,GO:0010628~positive regulation of gene expression,GO:00107…	GO:0005615~extracellular space,GO:0005886~plasma membrane,GO:0016020~membrane,GO:0016021~integral component of membrane,GO:0048471~perinuclear region of cytoplasm,GO:0070062~extracellular exosome,GO:1990682~CSF1-CSF1R complex,	GO:0005125~cytokine activity,GO:0005157~macrophage colony-stimulating factor receptor binding,GO:0005515~protein binding,GO:0008083~growth factor activity,GO:0042803~protein homodimerization activity,	hsa04014:Ras signaling pathway,hsa04015:Rap1 signaling pathway,hsa04060:Cytokine-cytokine receptor interaction,hsa04151:PI3K-Akt signaling pathway,hsa04380:Osteoclast differentiation,hsa04640:Hematopoietic cell lineage,hsa04668:TNF signaling pathway,hsa05323:Rheumatoid arthritis,	3D-structure,Alternative splicing,Cell membrane,Complete proteome,Cytokine,Direct protein sequencing,Disulfide bond,Glycoprotein,Growth factor,Immunity,Inflammatory response,Innate immunity,Membrane,Phosphoprotein,Polymorphism,Proteoglycan,Proteomics identification,Reference proteome,Secreted,Signal,Transmembrane,Transmembrane helix,
241	CSF3R	down-regulated	ENSG00000119535,	colony stimulating factor 3 receptor(CSF3R)	GO:0006952~defense response,GO:0007155~cell adhesion,GO:0007165~signal transduction,GO:0019221~cytokine-mediated signaling pathway,GO:0030593~neutrophil chemotaxis,GO:0045637~regulation of myeloid cell differentiation,GO:0097186~amelogenesis,	GO:0005576~extracellular region,GO:0005886~plasma membrane,GO:0005887~integral component of plasma membrane,GO:0016021~integral component of membrane,	GO:0004872~receptor activity,GO:0004896~cytokine receptor activity,GO:0005515~protein binding,GO:0051916~granulocyte colony-stimulating factor binding,	hsa04060:Cytokine-cytokine receptor interaction,hsa04151:PI3K-Akt signaling pathway,hsa04630:Jak-STAT signaling pathway,hsa04640:Hematopoietic cell lineage,hsa05200:Pathways in cancer,	3D-structure,Alternative splicing,Cell adhesion,Cell membrane,Complete proteome,Direct protein sequencing,Disease mutation,Disulfide bond,Glycoprotein,Immunoglobulin domain,Membrane,Polymorphism,Receptor,Reference proteome,Repeat,Secreted,Signal,Transmembrane,Transmembrane helix,
242	CTR9	down-regulated	ENSG00000198730,	CTR9 homolog, Paf1/RNA polymerase II complex component(CTR9)	GO:0000122~negative regulation of transcription from RNA polymerase II promoter,GO:0001711~endodermal cell fate commitment,GO:0001826~inner cell mass cell differentiation,GO:0001829~trophectodermal cell differentiation,GO:0001832~blastocyst growth,GO:0006351~transcription, DNA-templated,GO:0006355~regulation of transcription, DNA-templated,GO:0007259~JAK-STAT cascade,GO:0010390~histone monoubiqui…	GO:0016593~Cdc73/Paf1 complex,GO:0016607~nuclear speck,GO:0035327~transcriptionally active chromatin,	GO:0000993~RNA polymerase II core binding,GO:0005515~protein binding,GO:0042169~SH2 domain binding,		Complete proteome,Nucleus,Phosphoprotein,Proteomics identification,Reference proteome,Repeat,TPR repeat,Transcription,Transcription regulation,Wnt signaling pathway,
243	CYBRD1	down-regulated	ENSG00000071967,	cytochrome b reductase 1(CYBRD1)	GO:0006879~cellular iron ion homeostasis,GO:0010039~response to iron ion,GO:0055114~oxidation-reduction process,	GO:0005886~plasma membrane,GO:0016021~integral component of membrane,GO:0031526~brush border membrane,GO:0070062~extracellular exosome,	GO:0000293~ferric-chelate reductase activity,GO:0005515~protein binding,GO:0016722~oxidoreductase activity, oxidizing metal ions,GO:0046872~metal ion binding,	hsa04978:Mineral absorption,	Alternative splicing,Complete proteome,Electron transport,Glycoprotein,Heme,Iron,Membrane,Metal-binding,Oxidoreductase,Phosphoprotein,Polymorphism,Reference proteome,Transmembrane,Transmembrane helix,Transport,
244	CYFIP2	down-regulated	ENSG00000055163,	cytoplasmic FMR1 interacting protein 2(CYFIP2)	GO:0006915~apoptotic process,GO:0016337~single organismal cell-cell adhesion,GO:0038096~Fc-gamma receptor signaling pathway involved in phagocytosis,GO:0045862~positive regulation of proteolysis,GO:0048010~vascular endothelial growth factor receptor signaling pathway,GO:0097202~activation of cysteine-type endopeptidase activity,	GO:0005634~nucleus,GO:0005737~cytoplasm,GO:0005829~cytosol,GO:0016020~membrane,GO:0030054~cell junction,GO:0043005~neuron projection,GO:0045202~synapse,GO:0048471~perinuclear region of cytoplasm,GO:0070062~extracellular exosome,	GO:0005515~protein binding,	hsa03013:RNA transport,hsa04810:Regulation of actin cytoskeleton,	Acetylation,Alternative splicing,Apoptosis,Cell adhesion,Cell junction,Complete proteome,Cytoplasm,Nucleus,Proteomics identification,Reference proteome,RNA editing,Synapse,Synaptosome,
245	CYP4V2	down-regulated	ENSG00000145476,	cytochrome P450 family 4 subfamily V member 2(CYP4V2)	GO:0001523~retinoid metabolic process,GO:0007601~visual perception,GO:0010430~fatty acid omega-oxidation,GO:0016125~sterol metabolic process,GO:0050896~response to stimulus,	GO:0005789~endoplasmic reticulum membrane,GO:0016021~integral component of membrane,	GO:0004497~monooxygenase activity,GO:0005506~iron ion binding,GO:0016705~oxidoreductase activity, acting on paired donors, with incorporation or reduction of molecular oxygen,GO:0020037~heme binding,		Alternative splicing,Complete proteome,Corneal dystrophy,Disease mutation,Endoplasmic reticulum,Heme,Iron,Lipid metabolism,Membrane,Metal-binding,Monooxygenase,NADP,Oxidoreductase,Polymorphism,Reference proteome,Sensory transduction,Transmembrane,Transmembrane helix,Vision,
246	DACH1	down-regulated	ENSG00000276644,	dachshund family transcription factor 1(DACH1)	GO:0000122~negative regulation of transcription from RNA polymerase II promoter,GO:0001967~suckling behavior,GO:0007275~multicellular organism development,GO:0007585~respiratory gaseous exchange,GO:0008283~cell proliferation,GO:0010944~negative regulation of transcription by competitive promoter binding,GO:0030336~negative regulation of cell migration,GO:0033262~regulation of nuclear cell cycle D…	GO:0005634~nucleus,GO:0005667~transcription factor complex,GO:0005737~cytoplasm,	GO:0001075~transcription factor activity, RNA polymerase II core promoter sequence-specific binding involved in preinitiation complex assembly,GO:0001078~transcriptional repressor activity, RNA polymerase II core promoter proximal region sequence-specific binding,GO:0003677~DNA binding,GO:0005515~protein binding,		3D-structure,Activator,Alternative splicing,Coiled coil,Complete proteome,Developmental protein,DNA-binding,Nucleus,Phosphoprotein,Proteomics identification,Reference proteome,Repressor,Transcription,Transcription regulation,
247	DCLK1	down-regulated	ENSG00000133083,	doublecortin like kinase 1(DCLK1)	GO:0001764~neuron migration,GO:0006468~protein phosphorylation,GO:0007399~nervous system development,GO:0007417~central nervous system development,GO:0009615~response to virus,GO:0016197~endosomal transport,GO:0018105~peptidyl-serine phosphorylation,GO:0021952~central nervous system projection neuron axonogenesis,GO:0030900~forebrain development,GO:0035556~intracellular signal transduction,GO:004…	GO:0005622~intracellular,GO:0005887~integral component of plasma membrane,GO:0014069~postsynaptic density,	GO:0004672~protein kinase activity,GO:0004674~protein serine/threonine kinase activity,GO:0005057~receptor signaling protein activity,GO:0005524~ATP binding,		3D-structure,Alternative splicing,ATP-binding,Complete proteome,Developmental protein,Differentiation,Kinase,Neurogenesis,Nucleotide-binding,Phosphoprotein,Polymorphism,Proteomics identification,Reference proteome,Repeat,Serine/threonine-protein kinase,Transferase,
248	DISP2	down-regulated	ENSG00000140323,	dispatched RND transporter family member 2(DISP2)	GO:0007224~smoothened signaling pathway,	GO:0005886~plasma membrane,GO:0016021~integral component of membrane,			Complete proteome,Glycoprotein,Membrane,Methylation,Polymorphism,Reference proteome,Transmembrane,Transmembrane helix,
249	DIXDC1	down-regulated	ENSG00000150764,	DIX domain containing 1(DIXDC1)	GO:0007049~cell cycle,GO:0016055~Wnt signaling pathway,GO:0021799~cerebral cortex radially oriented cell migration,GO:0021869~forebrain ventricular zone progenitor cell division,GO:0032956~regulation of actin cytoskeleton organization,GO:0045665~negative regulation of neuron differentiation,GO:0060070~canonical Wnt signaling pathway,GO:0070507~regulation of microtubule cytoskeleton organization,G…	GO:0005737~cytoplasm,GO:0005829~cytosol,GO:0005925~focal adhesion,	GO:0003779~actin binding,GO:0005515~protein binding,GO:0019904~protein domain specific binding,GO:0043015~gamma-tubulin binding,		3D-structure,Actin-binding,Alternative splicing,Cell junction,Coiled coil,Complete proteome,Cytoplasm,Developmental protein,Lipoprotein,Myristate,Phosphoprotein,Polymorphism,Proteomics identification,Reference proteome,Ubl conjugation,Wnt signaling pathway,
250	DLX1	down-regulated	ENSG00000144355,	distal-less homeobox 1(DLX1)	GO:0000122~negative regulation of transcription from RNA polymerase II promoter,GO:0006355~regulation of transcription, DNA-templated,GO:0009954~proximal/distal pattern formation,GO:0021544~subpallium development,GO:0021766~hippocampus development,GO:0021882~regulation of transcription from RNA polymerase II promoter involved in forebrain neuron fate commitment,GO:0021893~cerebral cortex GABAergi…	GO:0005634~nucleus,	GO:0000977~RNA polymerase II regulatory region sequence-specific DNA binding,GO:0003677~DNA binding,GO:0003682~chromatin binding,GO:0043565~sequence-specific DNA binding,		Alternative splicing,Complete proteome,Developmental protein,DNA-binding,Homeobox,Nucleus,Polymorphism,Proteomics identification,Reference proteome,
251	DSCR8	down-regulated	ENSG00000198054,	Down syndrome critical region 8(DSCR8)			GO:0005515~protein binding,		Alternative splicing,Complete proteome,Reference proteome,
252	EEF1A1P6	down-regulated		eukaryotic translation elongation factor 1 alpha 1 pseudogene 6(EEF1A1P6)
253	EEF1B2	down-regulated	ENSG00000114942,	eukaryotic translation elongation factor 1 beta 2(EEF1B2)	GO:0006414~translational elongation,GO:0045471~response to ethanol,	GO:0005634~nucleus,GO:0005737~cytoplasm,GO:0005783~endoplasmic reticulum,GO:0005829~cytosol,GO:0005853~eukaryotic translation elongation factor 1 complex,	GO:0003746~translation elongation factor activity,GO:0005515~protein binding,		3D-structure,Acetylation,Complete proteome,Direct protein sequencing,Elongation factor,Phosphoprotein,Protein biosynthesis,Proteomics identification,Reference proteome,
254	EIF3L	down-regulated	ENSG00000100129,	eukaryotic translation initiation factor 3 subunit L(EIF3L)	GO:0001731~formation of translation preinitiation complex,GO:0006413~translational initiation,GO:0006446~regulation of translational initiation,GO:0075525~viral translational termination-reinitiation,	GO:0001650~fibrillar center,GO:0005654~nucleoplasm,GO:0005829~cytosol,GO:0005852~eukaryotic translation initiation factor 3 complex,GO:0016020~membrane,GO:0016282~eukaryotic 43S preinitiation complex,GO:0033290~eukaryotic 48S preinitiation complex,	GO:0003743~translation initiation factor activity,GO:0005515~protein binding,GO:0044822~poly(A) RNA binding,		3D-structure,Acetylation,Alternative splicing,Complete proteome,Cytoplasm,Initiation factor,Phosphoprotein,Polymorphism,Protein biosynthesis,Proteomics identification,Reference proteome,
255	EIF4BP7	down-regulated		eukaryotic translation initiation factor 4B pseudogene 7(EIF4BP7)
256	ELP5	down-regulated	ENSG00000170291,	elongator acetyltransferase complex subunit 5(ELP5)	GO:0006351~transcription, DNA-templated,GO:0006355~regulation of transcription, DNA-templated,GO:0030335~positive regulation of cell migration,	GO:0005634~nucleus,GO:0005737~cytoplasm,GO:0033588~Elongator holoenzyme complex,	GO:0005515~protein binding,		Alternative splicing,Complete proteome,Cytoplasm,Nucleus,Phosphoprotein,Polymorphism,Proteomics identification,Reference proteome,Transcription,Transcription regulation,
257	ENDOD1	down-regulated	ENSG00000149218,	endonuclease domain containing 1(ENDOD1)	GO:0090305~nucleic acid phosphodiester bond hydrolysis,	GO:0016020~membrane,GO:0070062~extracellular exosome,	GO:0003676~nucleic acid binding,GO:0004519~endonuclease activity,GO:0046872~metal ion binding,		Acetylation,Complete proteome,Endonuclease,Hydrolase,Nuclease,Polymorphism,Reference proteome,Secreted,Signal,
258	ENOX1	down-regulated	ENSG00000120658,	ecto-NOX disulfide-thiol exchanger 1(ENOX1)	GO:0048511~rhythmic process,GO:0055114~oxidation-reduction process,	GO:0005615~extracellular space,GO:0005886~plasma membrane,	GO:0000166~nucleotide binding,GO:0003676~nucleic acid binding,GO:0005515~protein binding,GO:0016491~oxidoreductase activity,		Alternative splicing,Biological rhythms,Cell membrane,Coiled coil,Complete proteome,Copper,Electron transport,Membrane,NAD,Oxidoreductase,Polymorphism,Reference proteome,Secreted,Transport,
259	EPHA4	down-regulated	ENSG00000116106,	EPH receptor A4(EPHA4)	GO:0007155~cell adhesion,GO:0007628~adult walking behavior,GO:0008045~motor neuron axon guidance,GO:0008347~glial cell migration,GO:0018108~peptidyl-tyrosine phosphorylation,GO:0021957~corticospinal tract morphogenesis,GO:0043087~regulation of GTPase activity,GO:0043507~positive regulation of JUN kinase activity,GO:0046777~protein autophosphorylation,GO:0048013~ephrin receptor signaling pathway,G…	GO:0005737~cytoplasm,GO:0005741~mitochondrial outer membrane,GO:0005783~endoplasmic reticulum,GO:0005794~Golgi apparatus,GO:0005886~plasma membrane,GO:0005887~integral component of plasma membrane,GO:0009986~cell surface,GO:0014069~postsynaptic density,GO:0016021~integral component of membrane,GO:0030054~cell junction,GO:0030175~filopodium,GO:0030424~axon,GO:0030425~dendrite,GO:0031594~neuromuscu…	GO:0004672~protein kinase activity,GO:0004713~protein tyrosine kinase activity,GO:0005003~ephrin receptor activity,GO:0005004~GPI-linked ephrin receptor activity,GO:0005005~transmembrane-ephrin receptor activity,GO:0005515~protein binding,GO:0005524~ATP binding,GO:0042731~PH domain binding,GO:0042802~identical protein binding,GO:0046875~ephrin receptor binding,GO:0097161~DH domain binding,	hsa04360:Axon guidance,	3D-structure,Alternative splicing,ATP-binding,Cell adhesion,Cell junction,Cell membrane,Cell projection,Complete proteome,Developmental protein,Endosome,Glycoprotein,Kinase,Membrane,Neurogenesis,Nucleotide-binding,Phosphoprotein,Polymorphism,Postsynaptic cell membrane,Proteomics identification,Receptor,Reference proteome,Repeat,Signal,Synapse,Transferase,Transmembrane,Transmembrane helix,Tyrosine…
260	FAM102B	down-regulated	ENSG00000162636,	family with sequence similarity 102 member B(FAM102B)					Alternative splicing,Complete proteome,Phosphoprotein,Reference proteome,
261	FAM214A	down-regulated	ENSG00000047346,	family with sequence similarity 214 member A(FAM214A)			GO:0005515~protein binding,		Alternative splicing,Complete proteome,Polymorphism,Reference proteome,
262	FAM8A1	down-regulated	ENSG00000137414,	family with sequence similarity 8 member A1(FAM8A1)		GO:0016021~integral component of membrane,			Complete proteome,Membrane,Phosphoprotein,Reference proteome,Transmembrane,Transmembrane helix,
263	FAT2	down-regulated	ENSG00000086570,	FAT atypical cadherin 2(FAT2)	GO:0007156~homophilic cell adhesion via plasma membrane adhesion molecules,GO:0010631~epithelial cell migration,	GO:0005634~nucleus,GO:0005886~plasma membrane,GO:0005913~cell-cell adherens junction,GO:0016021~integral component of membrane,GO:0070062~extracellular exosome,	GO:0005509~calcium ion binding,		Calcium,Cell adhesion,Cell junction,Cell membrane,Complete proteome,Disulfide bond,EGF-like domain,Glycoprotein,Membrane,Nucleus,Polymorphism,Proteomics identification,Reference proteome,Repeat,Signal,Transmembrane,Transmembrane helix,
264	FLOT2	down-regulated	ENSG00000132589,	flotillin 2(FLOT2)	GO:0001765~membrane raft assembly,GO:0007155~cell adhesion,GO:0007268~chemical synaptic transmission,GO:0008544~epidermis development,GO:0010629~negative regulation of gene expression,GO:0034114~regulation of heterotypic cell-cell adhesion,GO:0034139~regulation of toll-like receptor 3 signaling pathway,GO:0044860~protein localization to plasma membrane raft,GO:0045661~regulation of myoblast diffe…	GO:0001931~uropod,GO:0002080~acrosomal membrane,GO:0005768~endosome,GO:0005886~plasma membrane,GO:0005901~caveola,GO:0005913~cell-cell adherens junction,GO:0005925~focal adhesion,GO:0016020~membrane,GO:0016323~basolateral plasma membrane,GO:0016324~apical plasma membrane,GO:0016600~flotillin complex,GO:0030027~lamellipodium,GO:0030139~endocytic vesicle,GO:0030864~cortical actin cytoskeleton,GO:00…	GO:0002020~protease binding,GO:0005515~protein binding,GO:0035255~ionotropic glutamate receptor binding,GO:0046982~protein heterodimerization activity,	hsa04910:Insulin signaling pathway,	Cell adhesion,Cell membrane,Complete proteome,Endosome,Lipoprotein,Membrane,Myristate,Palmitate,Phosphoprotein,Polymorphism,Proteomics identification,Reference proteome,
265	FMO5	down-regulated	ENSG00000131781,	flavin containing monooxygenase 5(FMO5)	GO:0017144~drug metabolic process,GO:0055114~oxidation-reduction process,	GO:0005737~cytoplasm,GO:0005783~endoplasmic reticulum,GO:0005789~endoplasmic reticulum membrane,GO:0016021~integral component of membrane,GO:0031090~organelle membrane,	GO:0004499~N,N-dimethylaniline monooxygenase activity,GO:0050660~flavin adenine dinucleotide binding,GO:0050661~NADP binding,	hsa00982:Drug metabolism - cytochrome P450,	Alternative splicing,Complete proteome,Endoplasmic reticulum,FAD,Flavoprotein,Membrane,Methylation,Microsome,Monooxygenase,NADP,Oxidoreductase,Phosphoprotein,Polymorphism,Proteomics identification,Reference proteome,Transmembrane,Transmembrane helix,
266	FRY	down-regulated	ENSG00000073910,	FRY microtubule binding protein(FRY)	GO:0000902~cell morphogenesis,GO:0031175~neuron projection development,GO:0043086~negative regulation of catalytic activity,GO:0090527~actin filament reorganization,GO:1904428~negative regulation of tubulin deacetylation,	GO:0000922~spindle pole,GO:0005815~microtubule organizing center,GO:0005938~cell cortex,GO:0030427~site of polarized growth,	GO:0004857~enzyme inhibitor activity,		Complete proteome,Cytoplasm,Cytoskeleton,Phosphoprotein,Polymorphism,Proteomics identification,Reference proteome,
267	GAS2	down-regulated	ENSG00000148935,	growth arrest specific 2(GAS2)	GO:0006915~apoptotic process,GO:0007050~cell cycle arrest,GO:0008360~regulation of cell shape,	GO:0005829~cytosol,GO:0005856~cytoskeleton,GO:0005884~actin filament,GO:0016020~membrane,	GO:0008017~microtubule binding,		Alternative splicing,Apoptosis,Cell cycle,Cell shape,Complete proteome,Cytoplasm,Cytoskeleton,Growth arrest,Membrane,Phosphoprotein,Proteomics identification,Reference proteome,
268	GLCE	down-regulated	ENSG00000138604,	glucuronic acid epimerase(GLCE)	GO:0006024~glycosaminoglycan biosynthetic process,GO:0015012~heparan sulfate proteoglycan biosynthetic process,GO:0030210~heparin biosynthetic process,	GO:0000139~Golgi membrane,GO:0005794~Golgi apparatus,GO:0016021~integral component of membrane,	GO:0016857~racemase and epimerase activity, acting on carbohydrates and derivatives,GO:0047464~heparosan-N-sulfate-glucuronate 5-epimerase activity,GO:0050379~UDP-glucuronate 5'-epimerase activity,	hsa00534:Glycosaminoglycan biosynthesis - heparan sulfate / heparin,hsa01100:Metabolic pathways,	Complete proteome,Glycoprotein,Golgi apparatus,Isomerase,Membrane,Polymorphism,Proteomics identification,Reference proteome,Signal-anchor,Transmembrane,Transmembrane helix,
269	GLRB	down-regulated	ENSG00000109738,	glycine receptor beta(GLRB)	GO:0001964~startle response,GO:0006811~ion transport,GO:0007218~neuropeptide signaling pathway,GO:0007268~chemical synaptic transmission,GO:0007340~acrosome reaction,GO:0007399~nervous system development,GO:0007601~visual perception,GO:0007628~adult walking behavior,GO:0034220~ion transmembrane transport,GO:0042391~regulation of membrane potential,GO:0043200~response to amino acid,GO:0051291~prot…	GO:0005737~cytoplasm,GO:0005886~plasma membrane,GO:0005887~integral component of plasma membrane,GO:0016935~glycine-gated chloride channel complex,GO:0030054~cell junction,GO:0030425~dendrite,GO:0045211~postsynaptic membrane,GO:0098982~GABA-ergic synapse,	GO:0005515~protein binding,GO:0008144~drug binding,GO:0016594~glycine binding,GO:0016933~extracellular-glycine-gated ion channel activity,GO:0016934~extracellular-glycine-gated chloride channel activity,	hsa04080:Neuroactive ligand-receptor interaction,	Alternative splicing,Cell junction,Cell membrane,Cell projection,Chloride,Chloride channel,Complete proteome,Cytoplasm,Disease mutation,Disulfide bond,Glycoprotein,Ion channel,Ion transport,Ligand-gated ion channel,Membrane,Phosphoprotein,Postsynaptic cell membrane,Receptor,Reference proteome,Signal,Synapse,Transmembrane,Transmembrane helix,Transport,
270	GLTSCR2	down-regulated	ENSG00000105373,	glioma tumor suppressor candidate region gene 2(GLTSCR2)		GO:0005622~intracellular,GO:0005730~nucleolus,GO:0043231~intracellular membrane-bounded organelle,	GO:0044822~poly(A) RNA binding,	hsa05168:Herpes simplex infection,	Acetylation,Complete proteome,Nucleus,Phosphoprotein,Polymorphism,Proteomics identification,Reference proteome,
271	GNB2	down-regulated	ENSG00000172354,	G protein subunit beta 2(GNB2)	GO:0006457~protein folding,GO:0007165~signal transduction,GO:0007186~G-protein coupled receptor signaling pathway,GO:0071377~cellular response to glucagon stimulus,	GO:0005615~extracellular space,GO:0005765~lysosomal membrane,GO:0005829~cytosol,GO:0005886~plasma membrane,GO:0005925~focal adhesion,GO:0016020~membrane,GO:0031982~vesicle,GO:0043209~myelin sheath,GO:0043234~protein complex,GO:0044297~cell body,GO:0048471~perinuclear region of cytoplasm,GO:0070062~extracellular exosome,	GO:0003924~GTPase activity,GO:0004871~signal transducer activity,GO:0005246~calcium channel regulator activity,GO:0005515~protein binding,GO:0032403~protein complex binding,GO:0051020~GTPase binding,	hsa04014:Ras signaling pathway,hsa04062:Chemokine signaling pathway,hsa04151:PI3K-Akt signaling pathway,hsa04713:Circadian entrainment,hsa04723:Retrograde endocannabinoid signaling,hsa04724:Glutamatergic synapse,hsa04725:Cholinergic synapse,hsa04726:Serotonergic synapse,hsa04727:GABAergic synapse,hsa04728:Dopaminergic synapse,hsa05032:Morphine addiction,hsa05034:Alcoholism,hsa05200:Pathways in ca…	Acetylation,Alternative splicing,Coiled coil,Complete proteome,Cytoplasm,Direct protein sequencing,Phosphoprotein,Proteomics identification,Reference proteome,Repeat,Transducer,WD repeat,
272	GPM6A	down-regulated	ENSG00000150625,	glycoprotein M6A(GPM6A)	GO:0001764~neuron migration,GO:0003407~neural retina development,GO:0007416~synapse assembly,GO:0048812~neuron projection morphogenesis,GO:0048863~stem cell differentiation,GO:0051491~positive regulation of filopodium assembly,GO:0070588~calcium ion transmembrane transport,	GO:0005886~plasma membrane,GO:0016021~integral component of membrane,GO:0030175~filopodium,GO:0043005~neuron projection,GO:0043025~neuronal cell body,GO:0043197~dendritic spine,GO:0044295~axonal growth cone,GO:0070062~extracellular exosome,GO:1903561~extracellular vesicle,	GO:0005262~calcium channel activity,GO:0005515~protein binding,		Acetylation,Alternative splicing,Cell membrane,Cell projection,Complete proteome,Disulfide bond,Glycoprotein,Membrane,Neurogenesis,Phosphoprotein,Polymorphism,Proteomics identification,Reference proteome,Transmembrane,Transmembrane helix,
273	GRAMD1C	down-regulated	ENSG00000178075,	GRAM domain containing 1C(GRAMD1C)		GO:0016021~integral component of membrane,	GO:0005515~protein binding,		Alternative splicing,Complete proteome,Membrane,Polymorphism,Proteomics identification,Reference proteome,Signal,Transmembrane,Transmembrane helix,
274	HBD	down-regulated	ENSG00000223609,	hemoglobin subunit delta(HBD)	GO:0007596~blood coagulation,GO:0015671~oxygen transport,	GO:0005829~cytosol,GO:0005833~hemoglobin complex,GO:0072562~blood microparticle,	GO:0005344~oxygen transporter activity,GO:0005506~iron ion binding,GO:0005515~protein binding,GO:0019825~oxygen binding,GO:0020037~heme binding,		3D-structure,Acetylation,Complete proteome,Direct protein sequencing,Heme,Iron,Metal-binding,Oxygen transport,Phosphoprotein,Polymorphism,Reference proteome,Transport,
275	HBD	down-regulated		hypophosphatemic bone disease(HBD)
276	HBP1	down-regulated	ENSG00000105856,	HMG-box transcription factor 1(HBP1)	GO:0006351~transcription, DNA-templated,GO:0006355~regulation of transcription, DNA-templated,GO:0007050~cell cycle arrest,GO:0016055~Wnt signaling pathway,	GO:0005654~nucleoplasm,	GO:0003677~DNA binding,GO:0003723~RNA binding,GO:0005515~protein binding,		3D-structure,Alternative splicing,Complete proteome,DNA-binding,Nucleus,Proteomics identification,Reference proteome,Repressor,Transcription,Transcription regulation,Wnt signaling pathway,
277	HEXB	down-regulated	ENSG00000049860,	hexosaminidase subunit beta(HEXB)	GO:0001501~skeletal system development,GO:0005975~carbohydrate metabolic process,GO:0006687~glycosphingolipid metabolic process,GO:0006689~ganglioside catabolic process,GO:0006874~cellular calcium ion homeostasis,GO:0007040~lysosome organization,GO:0007341~penetration of zona pellucida,GO:0007605~sensory perception of sound,GO:0007626~locomotory behavior,GO:0008049~male courtship behavior,GO:0008…	GO:0001669~acrosomal vesicle,GO:0005615~extracellular space,GO:0016020~membrane,GO:0042582~azurophil granule,GO:0043202~lysosomal lumen,GO:0070062~extracellular exosome,	GO:0004553~hydrolase activity, hydrolyzing O-glycosyl compounds,GO:0004563~beta-N-acetylhexosaminidase activity,GO:0008375~acetylglucosaminyltransferase activity,GO:0042803~protein homodimerization activity,GO:0046982~protein heterodimerization activity,	hsa00511:Other glycan degradation,hsa00520:Amino sugar and nucleotide sugar metabolism,hsa00531:Glycosaminoglycan degradation,hsa00603:Glycosphingolipid biosynthesis - globo series,hsa00604:Glycosphingolipid biosynthesis - ganglio series,hsa01100:Metabolic pathways,hsa04142:Lysosome,	3D-structure,Complete proteome,Direct protein sequencing,Disease mutation,Disulfide bond,Gangliosidosis,Glycoprotein,Glycosidase,Hydrolase,Lysosome,Neurodegeneration,Polymorphism,Proteomics identification,Reference proteome,Signal,Zymogen,
278	HLA-DQB1	down-regulated	ENSG00000179344,	major histocompatibility complex, class II, DQ beta 1(HLA-DQB1)	GO:0002381~immunoglobulin production involved in immunoglobulin mediated immune response,GO:0002455~humoral immune response mediated by circulating immunoglobulin,GO:0002474~antigen processing and presentation of peptide antigen via MHC class I,GO:0002504~antigen processing and presentation of peptide or polysaccharide antigen via MHC class II,GO:0006955~immune response,GO:0019882~antigen process…	GO:0000139~Golgi membrane,GO:0005765~lysosomal membrane,GO:0005886~plasma membrane,GO:0010008~endosome membrane,GO:0012507~ER to Golgi transport vesicle membrane,GO:0016020~membrane,GO:0016021~integral component of membrane,GO:0030658~transport vesicle membrane,GO:0030666~endocytic vesicle membrane,GO:0030669~clathrin-coated endocytic vesicle membrane,GO:0032588~trans-Golgi network membrane,GO:00…	GO:0032395~MHC class II receptor activity,GO:0042605~peptide antigen binding,GO:0046872~metal ion binding,	hsa04145:Phagosome,hsa04514:Cell adhesion molecules (CAMs),hsa04612:Antigen processing and presentation,hsa04672:Intestinal immune network for IgA production,hsa04940:Type I diabetes mellitus,hsa05140:Leishmaniasis,hsa05145:Toxoplasmosis,hsa05150:Staphylococcus aureus infection,hsa05152:Tuberculosis,hsa05164:Influenza A,hsa05166:HTLV-I infection,hsa05168:Herpes simplex infection,hsa05169:Epstein-…	3D-structure,Calcium,Cell membrane,Complete proteome,Direct protein sequencing,Disulfide bond,Endoplasmic reticulum,Endosome,Glycoprotein,Golgi apparatus,Immunity,Immunoglobulin domain,Lysosome,Membrane,Metal-binding,MHC I,MHC II,Polymorphism,Proteomics identification,Reference proteome,Signal,Transmembrane,Transmembrane helix,
279	HLA-J	down-regulated	ENSG00000204622,	major histocompatibility complex, class I, J (pseudogene)(HLA-J)
280	HLA-V	down-regulated		major histocompatibility complex, class I, V (pseudogene)(HLA-V)
281	HRH4	down-regulated	ENSG00000134489,	histamine receptor H4(HRH4)	GO:0006954~inflammatory response,GO:0007197~adenylate cyclase-inhibiting G-protein coupled acetylcholine receptor signaling pathway,GO:0007204~positive regulation of cytosolic calcium ion concentration,GO:0007207~phospholipase C-activating G-protein coupled acetylcholine receptor signaling pathway,GO:0007271~synaptic transmission, cholinergic,GO:0043408~regulation of MAPK cascade,	GO:0005886~plasma membrane,GO:0016021~integral component of membrane,GO:0045202~synapse,	GO:0004930~G-protein coupled receptor activity,GO:0004969~histamine receptor activity,GO:0016907~G-protein coupled acetylcholine receptor activity,	hsa04080:Neuroactive ligand-receptor interaction,	Alternative splicing,Cell membrane,Complete proteome,Disulfide bond,G-protein coupled receptor,Glycoprotein,Membrane,Polymorphism,Receptor,Reference proteome,Transducer,Transmembrane,Transmembrane helix,
282	HSPA6	down-regulated	ENSG00000173110,	heat shock protein family A (Hsp70) member 6(HSPA6)	GO:0006986~response to unfolded protein,GO:0034605~cellular response to heat,GO:0042026~protein refolding,GO:0070370~cellular heat acclimation,	GO:0005737~cytoplasm,GO:0005814~centriole,GO:0005829~cytosol,GO:0008180~COP9 signalosome,GO:0070062~extracellular exosome,GO:0072562~blood microparticle,	GO:0005515~protein binding,GO:0005524~ATP binding,GO:0019899~enzyme binding,GO:0031072~heat shock protein binding,GO:0042623~ATPase activity, coupled,GO:0051082~unfolded protein binding,	hsa03040:Spliceosome,hsa04010:MAPK signaling pathway,hsa04141:Protein processing in endoplasmic reticulum,hsa04144:Endocytosis,hsa04612:Antigen processing and presentation,hsa04915:Estrogen signaling pathway,hsa05134:Legionellosis,hsa05145:Toxoplasmosis,hsa05162:Measles,hsa05164:Influenza A,	3D-structure,Acetylation,ATP-binding,Complete proteome,Isopeptide bond,Methylation,Nitration,Nucleotide-binding,Phosphoprotein,Polymorphism,Reference proteome,Stress response,Ubl conjugation,
283	IGKV1D-12	down-regulated		immunoglobulin kappa variable 1D-12(IGKV1D-12)	GO:0006508~proteolysis,GO:0006898~receptor-mediated endocytosis,GO:0006955~immune response,GO:0006956~complement activation,GO:0006958~complement activation, classical pathway,GO:0038095~Fc-epsilon receptor signaling pathway,GO:0038096~Fc-gamma receptor signaling pathway involved in phagocytosis,GO:0050776~regulation of immune response,	GO:0005576~extracellular region,GO:0005886~plasma membrane,GO:0070062~extracellular exosome,GO:0072562~blood microparticle,	GO:0003823~antigen binding,GO:0004252~serine-type endopeptidase activity,		Adaptive immunity,Cell membrane,Complete proteome,Direct protein sequencing,Disulfide bond,Immunity,Immunoglobulin domain,Immunoglobulin V region,Membrane,Reference proteome,Secreted,Signal,
284	IGLC7	down-regulated		immunoglobulin lambda constant 7(IGLC7)	GO:0006508~proteolysis,GO:0006898~receptor-mediated endocytosis,GO:0006910~phagocytosis, recognition,GO:0006911~phagocytosis, engulfment,GO:0006956~complement activation,GO:0006958~complement activation, classical pathway,GO:0038095~Fc-epsilon receptor signaling pathway,GO:0038096~Fc-gamma receptor signaling pathway involved in phagocytosis,GO:0042742~defense response to bacterium,GO:0045087~inna…	GO:0005576~extracellular region,GO:0005886~plasma membrane,GO:0009897~external side of plasma membrane,GO:0042571~immunoglobulin complex, circulating,GO:0072562~blood microparticle,	GO:0003823~antigen binding,GO:0004252~serine-type endopeptidase activity,GO:0034987~immunoglobulin receptor binding,		Complete proteome,Disulfide bond,Immunoglobulin C region,Immunoglobulin domain,Proteomics identification,Reference proteome,
285	IL1RAPL1	down-regulated	ENSG00000169306,	interleukin 1 receptor accessory protein like 1(IL1RAPL1)	GO:0007157~heterophilic cell-cell adhesion via plasma membrane cell adhesion molecules,GO:0007165~signal transduction,GO:0010975~regulation of neuron projection development,GO:0030182~neuron differentiation,GO:0045920~negative regulation of exocytosis,GO:0050775~positive regulation of dendrite morphogenesis,GO:0070588~calcium ion transmembrane transport,GO:0097105~presynaptic membrane assembly,	GO:0005737~cytoplasm,GO:0005886~plasma membrane,GO:0009986~cell surface,GO:0016021~integral component of membrane,GO:0030424~axon,GO:0030425~dendrite,GO:0045211~postsynaptic membrane,	GO:0005102~receptor binding,GO:0005245~voltage-gated calcium channel activity,GO:0005515~protein binding,GO:0019966~interleukin-1 binding,		3D-structure,Alternative splicing,Cell membrane,Cell projection,Complete proteome,Cytoplasm,Disulfide bond,Glycoprotein,Immunoglobulin domain,Membrane,Mental retardation,Polymorphism,Proteomics identification,Receptor,Reference proteome,Repeat,Signal,Transmembrane,Transmembrane helix,
286	ITGA6	down-regulated	ENSG00000091409,	integrin subunit alpha 6(ITGA6)	GO:0007044~cell-substrate junction assembly,GO:0007155~cell adhesion,GO:0007160~cell-matrix adhesion,GO:0007229~integrin-mediated signaling pathway,GO:0010668~ectodermal cell differentiation,GO:0010811~positive regulation of cell-substrate adhesion,GO:0016337~single organismal cell-cell adhesion,GO:0022409~positive regulation of cell-cell adhesion,GO:0030198~extracellular matrix organization,GO:0…	GO:0005604~basement membrane,GO:0005886~plasma membrane,GO:0005913~cell-cell adherens junction,GO:0005925~focal adhesion,GO:0008305~integrin complex,GO:0009897~external side of plasma membrane,GO:0009925~basal plasma membrane,GO:0009986~cell surface,GO:0016021~integral component of membrane,GO:0030056~hemidesmosome,GO:0030175~filopodium,GO:0034676~integrin alpha6-beta4 complex,	GO:0005178~integrin binding,GO:0005515~protein binding,GO:0031994~insulin-like growth factor I binding,GO:0038132~neuregulin binding,GO:0043236~laminin binding,GO:0046872~metal ion binding,GO:0098641~cadherin binding involved in cell-cell adhesion,	hsa04151:PI3K-Akt signaling pathway,hsa04510:Focal adhesion,hsa04512:ECM-receptor interaction,hsa04514:Cell adhesion molecules (CAMs),hsa04640:Hematopoietic cell lineage,hsa04810:Regulation of actin cytoskeleton,hsa05145:Toxoplasmosis,hsa05200:Pathways in cancer,hsa05222:Small cell lung cancer,hsa05410:Hypertrophic cardiomyopathy (HCM),hsa05412:Arrhythmogenic right ventricular cardiomyopathy (ARV…	Alternative splicing,Calcium,Cell adhesion,Cell membrane,Cleavage on pair of basic residues,Complete proteome,Direct protein sequencing,Disulfide bond,Epidermolysis bullosa,Glycoprotein,Integrin,Lipoprotein,Membrane,Metal-binding,Palmitate,Phosphoprotein,Proteomics identification,Receptor,Reference proteome,Repeat,Signal,Transmembrane,Transmembrane helix,
287	ITM2B	down-regulated	ENSG00000136156,	integral membrane protein 2B(ITM2B)	GO:0007399~nervous system development,GO:0042985~negative regulation of amyloid precursor protein biosynthetic process,GO:0044267~cellular protein metabolic process,	GO:0000139~Golgi membrane,GO:0005576~extracellular region,GO:0005615~extracellular space,GO:0005794~Golgi apparatus,GO:0005886~plasma membrane,GO:0010008~endosome membrane,GO:0016020~membrane,GO:0030660~Golgi-associated vesicle membrane,GO:0031301~integral component of organelle membrane,GO:0043231~intracellular membrane-bounded organelle,GO:0070062~extracellular exosome,	GO:0001540~beta-amyloid binding,GO:0005515~protein binding,GO:0005524~ATP binding,		Alternative splicing,Amyloid,Amyloidosis,Cell membrane,Cleavage on pair of basic residues,Complete proteome,Deafness,Disease mutation,Disulfide bond,Endosome,Glycoprotein,Golgi apparatus,Membrane,Neurodegeneration,Proteomics identification,Reference proteome,Secreted,Signal-anchor,Transmembrane,Transmembrane helix,
288	IZUMO4	down-regulated	ENSG00000099840,	IZUMO family member 4(IZUMO4)		GO:0005576~extracellular region,GO:0005634~nucleus,			Alternative splicing,Complete proteome,Glycoprotein,Polymorphism,Proteomics identification,Reference proteome,Secreted,Signal,
289	JADE1	down-regulated	ENSG00000077684,	jade family PHD finger 1(JADE1)	GO:0006351~transcription, DNA-templated,GO:0006915~apoptotic process,GO:0006950~response to stress,GO:0030308~negative regulation of cell growth,GO:0043966~histone H3 acetylation,GO:0043981~histone H4-K5 acetylation,GO:0043982~histone H4-K8 acetylation,GO:0043983~histone H4-K12 acetylation,GO:0043984~histone H4-K16 acetylation,GO:0045944~positive regulation of transcription from RNA polymerase II…	GO:0000123~histone acetyltransferase complex,GO:0005634~nucleus,GO:0005654~nucleoplasm,GO:0005737~cytoplasm,GO:0005829~cytosol,GO:0005886~plasma membrane,GO:0036064~ciliary basal body,	GO:0001105~RNA polymerase II transcription coactivator activity,GO:0005515~protein binding,GO:0008270~zinc ion binding,		Acetylation,Activator,Alternative splicing,Apoptosis,Cell projection,Complete proteome,Cytoplasm,Cytoskeleton,Metal-binding,Nucleus,Phosphoprotein,Polymorphism,Proteomics identification,Reference proteome,Repeat,Transcription,Transcription regulation,Zinc,Zinc-finger,
290	JSRP1	down-regulated	ENSG00000167476,	junctional sarcoplasmic reticulum protein 1(JSRP1)	GO:0003009~skeletal muscle contraction,GO:0060314~regulation of ryanodine-sensitive calcium-release channel activity,	GO:0016529~sarcoplasmic reticulum,GO:0033017~sarcoplasmic reticulum membrane,			Complete proteome,Endoplasmic reticulum,Membrane,Polymorphism,Proteomics identification,Reference proteome,Sarcoplasmic reticulum,Signal,
291	KCND2	down-regulated	ENSG00000184408,	potassium voltage-gated channel subfamily D member 2(KCND2)	GO:0001508~action potential,GO:0007268~chemical synaptic transmission,GO:0019228~neuronal action potential,GO:0019233~sensory perception of pain,GO:0034765~regulation of ion transmembrane transport,GO:0045475~locomotor rhythm,GO:0051260~protein homooligomerization,GO:0061337~cardiac conduction,GO:0071456~cellular response to hypoxia,GO:0071805~potassium ion transmembrane transport,	GO:0005886~plasma membrane,GO:0005887~integral component of plasma membrane,GO:0008076~voltage-gated potassium channel complex,GO:0030054~cell junction,GO:0031226~intrinsic component of plasma membrane,GO:0032809~neuronal cell body membrane,GO:0043025~neuronal cell body,GO:0043197~dendritic spine,GO:0043204~perikaryon,GO:0044853~plasma membrane raft,GO:0045211~postsynaptic membrane,	GO:0005249~voltage-gated potassium channel activity,GO:0005250~A-type (transient outward) potassium channel activity,GO:0005251~delayed rectifier potassium channel activity,GO:0005515~protein binding,GO:0046872~metal ion binding,	hsa04726:Serotonergic synapse,	Autism,Autism spectrum disorder,Cell junction,Cell membrane,Cell projection,Complete proteome,Disease mutation,Epilepsy,Ion channel,Ion transport,Membrane,Metal-binding,Phosphoprotein,Postsynaptic cell membrane,Potassium,Potassium channel,Potassium transport,Reference proteome,Signal,Synapse,Transmembrane,Transmembrane helix,Transport,Voltage-gated channel,Zinc,
292	KCNH2	down-regulated	ENSG00000055118,	potassium voltage-gated channel subfamily H member 2(KCNH2)	GO:0000160~phosphorelay signal transduction system,GO:0003064~regulation of heart rate by hormone,GO:0023014~signal transduction by protein phosphorylation,GO:0035690~cellular response to drug,GO:0042391~regulation of membrane potential,GO:0055075~potassium ion homeostasis,GO:0060048~cardiac muscle contraction,GO:0060306~regulation of membrane repolarization,GO:0060307~regulation of ventricular c…	GO:0005622~intracellular,GO:0005886~plasma membrane,GO:0008076~voltage-gated potassium channel complex,GO:0009986~cell surface,GO:0016020~membrane,GO:0016021~integral component of membrane,GO:0048471~perinuclear region of cytoplasm,	GO:0000155~phosphorelay sensor kinase activity,GO:0005216~ion channel activity,GO:0005242~inward rectifier potassium channel activity,GO:0005249~voltage-gated potassium channel activity,GO:0005251~delayed rectifier potassium channel activity,GO:0005515~protein binding,GO:0031625~ubiquitin protein ligase binding,GO:0042802~identical protein binding,GO:0042803~protein homodimerization activity,GO:0…		3D-structure,Alternative splicing,Cell membrane,Coiled coil,Complete proteome,Deafness,Disease mutation,Glycoprotein,Ion channel,Ion transport,Long QT syndrome,Membrane,Methylation,Phosphoprotein,Polymorphism,Potassium,Potassium channel,Potassium transport,Proteomics identification,Reference proteome,Short QT syndrome,Transmembrane,Transmembrane helix,Transport,Voltage-gated channel,
293	KCNQ1	down-regulated	ENSG00000053918,	potassium voltage-gated channel subfamily Q member 1(KCNQ1)	GO:0006349~regulation of gene expression by genetic imprinting,GO:0007605~sensory perception of sound,GO:0008016~regulation of heart contraction,GO:0010460~positive regulation of heart rate,GO:0016458~gene silencing,GO:0035690~cellular response to drug,GO:0048839~inner ear development,GO:0050892~intestinal absorption,GO:0060048~cardiac muscle contraction,GO:0060306~regulation of membrane repolari…	GO:0005737~cytoplasm,GO:0005764~lysosome,GO:0005769~early endosome,GO:0005770~late endosome,GO:0005783~endoplasmic reticulum,GO:0005886~plasma membrane,GO:0008076~voltage-gated potassium channel complex,GO:0016021~integral component of membrane,GO:0016323~basolateral plasma membrane,GO:0030659~cytoplasmic vesicle membrane,GO:0034702~ion channel complex,GO:0045121~membrane raft,	GO:0005249~voltage-gated potassium channel activity,GO:0005251~delayed rectifier potassium channel activity,GO:0005515~protein binding,GO:0005516~calmodulin binding,GO:0005546~phosphatidylinositol-4,5-bisphosphate binding,GO:0008157~protein phosphatase 1 binding,GO:0015271~outward rectifier potassium channel activity,GO:0034236~protein kinase A catalytic subunit binding,GO:0034237~protein kinase …	hsa04261:Adrenergic signaling in cardiomyocytes,hsa04725:Cholinergic synapse,hsa04971:Gastric acid secretion,hsa04972:Pancreatic secretion,hsa04974:Protein digestion and absorption,hsa05110:Vibrio cholerae infection,	3D-structure,Alternative splicing,Atrial fibrillation,Calmodulin-binding,Cell membrane,Coiled coil,Complete proteome,Cytoplasmic vesicle,Deafness,Diabetes mellitus,Disease mutation,Endoplasmic reticulum,Endosome,Glycoprotein,Ion channel,Ion transport,Long QT syndrome,Membrane,Phosphoprotein,Polymorphism,Potassium,Potassium channel,Potassium transport,Proteomics identification,Reference proteome,S…
294	KLC4	down-regulated	ENSG00000137171,	kinesin light chain 4(KLC4)		GO:0005737~cytoplasm,GO:0005871~kinesin complex,GO:0005874~microtubule,	GO:0003777~microtubule motor activity,GO:0005515~protein binding,	hsa05132:Salmonella infection,	Acetylation,Alternative splicing,Coiled coil,Complete proteome,Cytoplasm,Cytoskeleton,Microtubule,Motor protein,Phosphoprotein,Polymorphism,Proteomics identification,Reference proteome,Repeat,TPR repeat,
295	KLF15	down-regulated	ENSG00000163884,	Kruppel like factor 15(KLF15)	GO:0006366~transcription from RNA polymerase II promoter,GO:0010001~glial cell differentiation,GO:0014898~cardiac muscle hypertrophy in response to stress,GO:0015758~glucose transport,GO:0045944~positive regulation of transcription from RNA polymerase II promoter,GO:0072112~glomerular visceral epithelial cell differentiation,GO:1901653~cellular response to peptide,GO:2000757~negative regulation o…	GO:0005634~nucleus,	GO:0001077~transcriptional activator activity, RNA polymerase II core promoter proximal region sequence-specific binding,GO:0005515~protein binding,GO:0044212~transcription regulatory region DNA binding,GO:0046872~metal ion binding,		3D-structure,Activator,Complete proteome,DNA-binding,Metal-binding,Nucleus,Reference proteome,Repeat,Transcription,Transcription regulation,Zinc,Zinc-finger,
296	KRT6C	down-regulated	ENSG00000170465,	keratin 6C(KRT6C)	GO:0045104~intermediate filament cytoskeleton organization,	GO:0005882~intermediate filament,GO:0045095~keratin filament,GO:0070062~extracellular exosome,	GO:0005198~structural molecule activity,GO:0005515~protein binding,		Acetylation,Coiled coil,Complete proteome,Direct protein sequencing,Disease mutation,Intermediate filament,Keratin,Palmoplantar keratoderma,Phosphoprotein,Polymorphism,Reference proteome,
297	LIMCH1	down-regulated	ENSG00000064042,	LIM and calponin homology domains 1(LIMCH1)	GO:0031032~actomyosin structure organization,		GO:0003779~actin binding,GO:0008270~zinc ion binding,		Alternative splicing,Coiled coil,Complete proteome,LIM domain,Metal-binding,Phosphoprotein,Polymorphism,Proteomics identification,Reference proteome,Zinc,
298	LMOD3	down-regulated	ENSG00000163380,	leiomodin 3(LMOD3)	GO:0006936~muscle contraction,GO:0007015~actin filament organization,GO:0030239~myofibril assembly,GO:0051694~pointed-end actin filament capping,	GO:0005865~striated muscle thin filament,GO:0031430~M band,	GO:0003785~actin monomer binding,GO:0005523~tropomyosin binding,		Alternative splicing,Coiled coil,Complete proteome,Cytoplasm,Cytoskeleton,Disease mutation,Nemaline myopathy,Polymorphism,Reference proteome,
299	LRIG1	down-regulated	ENSG00000144749,	leucine rich repeats and immunoglobulin like domains 1(LRIG1)	GO:0007605~sensory perception of sound,GO:0032474~otolith morphogenesis,GO:0060384~innervation,	GO:0016021~integral component of membrane,			3D-structure,Alternative splicing,Complete proteome,Disulfide bond,Glycoprotein,Immunoglobulin domain,Leucine-rich repeat,Membrane,Polymorphism,Reference proteome,Repeat,Signal,Transmembrane,Transmembrane helix,
300	LRP2	down-regulated	ENSG00000081479,	LDL receptor related protein 2(LRP2)	GO:0001523~retinoid metabolic process,GO:0003281~ventricular septum development,GO:0006486~protein glycosylation,GO:0006629~lipid metabolic process,GO:0006766~vitamin metabolic process,GO:0006897~endocytosis,GO:0006898~receptor-mediated endocytosis,GO:0008283~cell proliferation,GO:0030900~forebrain development,GO:0035904~aorta development,GO:0042359~vitamin D metabolic process,GO:0042953~lipoprot…	GO:0005764~lysosome,GO:0005765~lysosomal membrane,GO:0005768~endosome,GO:0005783~endoplasmic reticulum,GO:0005794~Golgi apparatus,GO:0005886~plasma membrane,GO:0005903~brush border,GO:0005905~clathrin-coated pit,GO:0016021~integral component of membrane,GO:0016324~apical plasma membrane,GO:0030139~endocytic vesicle,GO:0031526~brush border membrane,GO:0043235~receptor complex,GO:0070062~extracellu…	GO:0005041~low-density lipoprotein receptor activity,GO:0005509~calcium ion binding,GO:0005515~protein binding,GO:0017124~SH3 domain binding,GO:0042954~lipoprotein transporter activity,	hsa04340:Hedgehog signaling pathway,hsa04918:Thyroid hormone synthesis,	3D-structure,Calcium,Coated pit,Complete proteome,Disease mutation,Disulfide bond,EGF-like domain,Endocytosis,Glycoprotein,Lipoprotein,Membrane,Metal-binding,Phosphoprotein,Polymorphism,Proteomics identification,Receptor,Reference proteome,Repeat,SH3-binding,Signal,Transmembrane,Transmembrane helix,
301	LRPAP1	down-regulated	ENSG00000163956,	LDL receptor related protein associated protein 1(LRPAP1)	GO:0006457~protein folding,GO:0010916~negative regulation of very-low-density lipoprotein particle clearance,GO:0016192~vesicle-mediated transport,GO:0032091~negative regulation of protein binding,GO:0048259~regulation of receptor-mediated endocytosis,GO:1900116~extracellular negative regulation of signal transduction,GO:1900222~negative regulation of beta-amyloid clearance,	GO:0005576~extracellular region,GO:0005768~endosome,GO:0005783~endoplasmic reticulum,GO:0005793~endoplasmic reticulum-Golgi intermediate compartment,GO:0005794~Golgi apparatus,GO:0005801~cis-Golgi network,GO:0005886~plasma membrane,GO:0009986~cell surface,GO:0016021~integral component of membrane,GO:0031982~vesicle,GO:0048237~rough endoplasmic reticulum lumen,	GO:0004873~asialoglycoprotein receptor activity,GO:0005102~receptor binding,GO:0005515~protein binding,GO:0008201~heparin binding,GO:0035473~lipase binding,GO:0048019~receptor antagonist activity,GO:0050750~low-density lipoprotein particle receptor binding,GO:0051082~unfolded protein binding,GO:0070326~very-low-density lipoprotein particle receptor binding,		3D-structure,Coiled coil,Complete proteome,Cytoplasm,Direct protein sequencing,Endoplasmic reticulum,Glycoprotein,Heparin-binding,Phosphoprotein,Polymorphism,Proteomics identification,Reference proteome,Signal,
302	LTF	down-regulated	ENSG00000012223,	lactotransferrin(LTF)	GO:0001503~ossification,GO:0001817~regulation of cytokine production,GO:0001895~retina homeostasis,GO:0002227~innate immune response in mucosa,GO:0006351~transcription, DNA-templated,GO:0006508~proteolysis,GO:0006811~ion transport,GO:0006959~humoral immune response,GO:0019731~antibacterial humoral response,GO:0019732~antifungal humoral response,GO:0031665~negative regulation of lipopolysaccharide…	GO:0005576~extracellular region,GO:0005615~extracellular space,GO:0005634~nucleus,GO:0005737~cytoplasm,GO:0009986~cell surface,GO:0030141~secretory granule,GO:0042581~specific granule,GO:0043234~protein complex,GO:0070062~extracellular exosome,GO:0097013~phagocytic vesicle lumen,	GO:0003677~DNA binding,GO:0004252~serine-type endopeptidase activity,GO:0005506~iron ion binding,GO:0005515~protein binding,GO:0008201~heparin binding,GO:0043539~protein serine/threonine kinase activator activity,		3D-structure,Alternative promoter usage,Antibiotic,Antimicrobial,Complete proteome,Cytoplasm,Direct protein sequencing,Disulfide bond,DNA-binding,Glycoprotein,Heparin-binding,Hydrolase,Immunity,Ion transport,Iron,Iron transport,Metal-binding,Nucleus,Osteogenesis,Phosphoprotein,Polymorphism,Protease,Proteomics identification,Reference proteome,Repeat,Secreted,Serine protease,Signal,Transcription,T…
303	MAPK4	down-regulated	ENSG00000141639,	mitogen-activated protein kinase 4(MAPK4)	GO:0000165~MAPK cascade,GO:0006468~protein phosphorylation,GO:0007049~cell cycle,	GO:0005622~intracellular,GO:0005634~nucleus,GO:0005654~nucleoplasm,GO:0005737~cytoplasm,GO:0005829~cytosol,	GO:0004674~protein serine/threonine kinase activity,GO:0004707~MAP kinase activity,GO:0005515~protein binding,GO:0005524~ATP binding,GO:0019901~protein kinase binding,GO:0042803~protein homodimerization activity,GO:0046982~protein heterodimerization activity,		ATP-binding,Cell cycle,Complete proteome,Cytoplasm,Kinase,Nucleotide-binding,Nucleus,Phosphoprotein,Polymorphism,Proteomics identification,Reference proteome,Serine/threonine-protein kinase,Transferase,
304	MIR571	down-regulated	ENSG00000207642,	microRNA 571(MIR571)
305	MKNK2	down-regulated	ENSG00000099875,	MAP kinase interacting serine/threonine kinase 2(MKNK2)	GO:0006417~regulation of translation,GO:0006468~protein phosphorylation,GO:0007166~cell surface receptor signaling pathway,GO:0018105~peptidyl-serine phosphorylation,GO:0030097~hemopoiesis,GO:0035556~intracellular signal transduction,GO:0046777~protein autophosphorylation,GO:0071243~cellular response to arsenic-containing substance,GO:0097192~extrinsic apoptotic signaling pathway in absence of li…	GO:0005634~nucleus,GO:0005654~nucleoplasm,GO:0005730~nucleolus,GO:0005737~cytoplasm,GO:0016605~PML body,	GO:0004672~protein kinase activity,GO:0004674~protein serine/threonine kinase activity,GO:0004683~calmodulin-dependent protein kinase activity,GO:0005515~protein binding,GO:0005516~calmodulin binding,GO:0005524~ATP binding,GO:0009931~calcium-dependent protein serine/threonine kinase activity,GO:0046872~metal ion binding,	hsa04010:MAPK signaling pathway,hsa04066:HIF-1 signaling pathway,hsa04910:Insulin signaling pathway,	3D-structure,Alternative splicing,Apoptosis,ATP-binding,Complete proteome,Cytoplasm,Kinase,Magnesium,Metal-binding,Nucleotide-binding,Nucleus,Phosphoprotein,Polymorphism,Proteomics identification,Reference proteome,Serine/threonine-protein kinase,Transferase,Translation regulation,Zinc,
306	MLXIPL	down-regulated	ENSG00000009950,	MLX interacting protein like(MLXIPL)	GO:0000122~negative regulation of transcription from RNA polymerase II promoter,GO:0006351~transcription, DNA-templated,GO:0006355~regulation of transcription, DNA-templated,GO:0006357~regulation of transcription from RNA polymerase II promoter,GO:0008284~positive regulation of cell proliferation,GO:0009653~anatomical structure morphogenesis,GO:0010255~glucose mediated signaling pathway,GO:003313…	GO:0005634~nucleus,GO:0005654~nucleoplasm,GO:0005667~transcription factor complex,GO:0005737~cytoplasm,GO:0005829~cytosol,	GO:0000978~RNA polymerase II core promoter proximal region sequence-specific DNA binding,GO:0001078~transcriptional repressor activity, RNA polymerase II core promoter proximal region sequence-specific binding,GO:0003677~DNA binding,GO:0003700~transcription factor activity, sequence-specific DNA binding,GO:0008134~transcription factor binding,GO:0035538~carbohydrate response element binding,GO:00…	hsa04931:Insulin resistance,hsa04932:Non-alcoholic fatty liver disease (NAFLD),	Alternative splicing,Coiled coil,Complete proteome,DNA-binding,Nucleus,Phosphoprotein,Polymorphism,Proteomics identification,Reference proteome,Repressor,Transcription,Transcription regulation,Williams-Beuren syndrome,
307	MUC13	down-regulated	ENSG00000173702,	mucin 13, cell surface associated(MUC13)	GO:0016266~O-glycan processing,GO:0030277~maintenance of gastrointestinal epithelium,	GO:0005615~extracellular space,GO:0005796~Golgi lumen,GO:0005829~cytosol,GO:0016021~integral component of membrane,GO:0016324~apical plasma membrane,GO:0070062~extracellular exosome,	GO:0042803~protein homodimerization activity,		Cell membrane,Complete proteome,Disulfide bond,EGF-like domain,Glycoprotein,Membrane,Polymorphism,Proteomics identification,Reference proteome,Repeat,Secreted,Signal,Transmembrane,Transmembrane helix,
308	MUCL1	down-regulated	ENSG00000172551,	mucin like 1(MUCL1)	GO:0016266~O-glycan processing,	GO:0005576~extracellular region,GO:0005796~Golgi lumen,GO:0016020~membrane,			Complete proteome,Direct protein sequencing,Glycoprotein,Membrane,Polymorphism,Proteomics identification,Reference proteome,Repeat,Secreted,Signal,
309	MYBPC1	down-regulated	ENSG00000196091,	myosin binding protein C, slow type(MYBPC1)	GO:0007155~cell adhesion,GO:0030049~muscle filament sliding,GO:1903955~positive regulation of protein targeting to mitochondrion,	GO:0005829~cytosol,GO:0030016~myofibril,GO:0032982~myosin filament,	GO:0003779~actin binding,GO:0005515~protein binding,GO:0008307~structural constituent of muscle,GO:0031432~titin binding,		3D-structure,Actin-binding,Alternative splicing,Cell adhesion,Complete proteome,Disease mutation,Immunoglobulin domain,Muscle protein,Phosphoprotein,Polymorphism,Proteomics identification,Reference proteome,Repeat,Thick filament,
310	MYOZ1	down-regulated	ENSG00000177791,	myozenin 1(MYOZ1)	GO:0030239~myofibril assembly,	GO:0005634~nucleus,GO:0015629~actin cytoskeleton,GO:0030018~Z disc,GO:0031143~pseudopodium,	GO:0003779~actin binding,GO:0005515~protein binding,GO:0031433~telethonin binding,GO:0051373~FATZ binding,		Cell projection,Complete proteome,Nucleus,Phosphoprotein,Reference proteome,
311	NAMPT	down-regulated	ENSG00000105835,	nicotinamide phosphoribosyltransferase(NAMPT)	GO:0006769~nicotinamide metabolic process,GO:0007165~signal transduction,GO:0007267~cell-cell signaling,GO:0007565~female pregnancy,GO:0007623~circadian rhythm,GO:0008284~positive regulation of cell proliferation,GO:0008286~insulin receptor signaling pathway,GO:0009435~NAD biosynthetic process,GO:0014070~response to organic cyclic compound,GO:0032922~circadian regulation of gene expression,GO:004…	GO:0005615~extracellular space,GO:0005654~nucleoplasm,GO:0005737~cytoplasm,GO:0005829~cytosol,GO:0030054~cell junction,GO:0070062~extracellular exosome,	GO:0004514~nicotinate-nucleotide diphosphorylase (carboxylating) activity,GO:0005125~cytokine activity,GO:0005515~protein binding,GO:0008144~drug binding,GO:0042803~protein homodimerization activity,GO:0047280~nicotinamide phosphoribosyltransferase activity,	hsa00760:Nicotinate and nicotinamide metabolism,hsa01100:Metabolic pathways,	3D-structure,Acetylation,Biological rhythms,Complete proteome,Cytokine,Cytoplasm,Glycosyltransferase,Nucleus,Phosphoprotein,Polymorphism,Proteomics identification,Pyridine nucleotide biosynthesis,Reference proteome,Secreted,Transferase,
312	NUCB1	down-regulated	ENSG00000104805,	nucleobindin 1(NUCB1)	GO:0072718~response to cisplatin,GO:1903533~regulation of protein targeting,	GO:0005615~extracellular space,GO:0005634~nucleus,GO:0005769~early endosome,GO:0005791~rough endoplasmic reticulum,GO:0005793~endoplasmic reticulum-Golgi intermediate compartment,GO:0005794~Golgi apparatus,GO:0005798~Golgi-associated vesicle,GO:0005801~cis-Golgi network,GO:0005802~trans-Golgi network,GO:0015630~microtubule cytoskeleton,GO:0016020~membrane,GO:0032580~Golgi cisterna membrane,GO:007…	GO:0001965~G-protein alpha-subunit binding,GO:0003677~DNA binding,GO:0005509~calcium ion binding,GO:0005515~protein binding,		3D-structure,Calcium,Coiled coil,Complete proteome,Cytoplasm,DNA-binding,Glycoprotein,Golgi apparatus,Membrane,Metal-binding,Phosphoprotein,Polymorphism,Proteomics identification,Reference proteome,Repeat,Secreted,Signal,
313	NUCB2	down-regulated	ENSG00000070081,	nucleobindin 2(NUCB2)		GO:0005615~extracellular space,GO:0005635~nuclear envelope,GO:0005640~nuclear outer membrane,GO:0005783~endoplasmic reticulum,GO:0005793~endoplasmic reticulum-Golgi intermediate compartment,GO:0005794~Golgi apparatus,GO:0005829~cytosol,GO:0005886~plasma membrane,GO:0070062~extracellular exosome,	GO:0003677~DNA binding,GO:0005509~calcium ion binding,GO:0005515~protein binding,		Alternative splicing,Calcium,Cleavage on pair of basic residues,Coiled coil,Complete proteome,Cytoplasm,Direct protein sequencing,DNA-binding,Endoplasmic reticulum,Golgi apparatus,Membrane,Metal-binding,Nucleus,Phosphoprotein,Polymorphism,Proteomics identification,Reference proteome,Repeat,Secreted,Signal,
314	OR51B2	down-regulated	ENSG00000279012,	olfactory receptor family 51 subfamily B member 2 (gene/pseudogene)(OR51B2)	GO:0007165~signal transduction,GO:0007186~G-protein coupled receptor signaling pathway,GO:0050911~detection of chemical stimulus involved in sensory perception of smell,	GO:0005886~plasma membrane,GO:0016021~integral component of membrane,	GO:0004930~G-protein coupled receptor activity,GO:0004984~olfactory receptor activity,	hsa04740:Olfactory transduction,	Cell membrane,Complete proteome,Disulfide bond,G-protein coupled receptor,Glycoprotein,Membrane,Olfaction,Polymorphism,Receptor,Reference proteome,Sensory transduction,Transducer,Transmembrane,Transmembrane helix,
315	OR7E13P	down-regulated		olfactory receptor family 7 subfamily E member 13 pseudogene(OR7E13P)
316	P2RY12	down-regulated	ENSG00000169313,	purinergic receptor P2Y12(P2RY12)	GO:0001973~adenosine receptor signaling pathway,GO:0006930~substrate-dependent cell migration, cell extension,GO:0007186~G-protein coupled receptor signaling pathway,GO:0007193~adenylate cyclase-inhibiting G-protein coupled receptor signaling pathway,GO:0007596~blood coagulation,GO:0007599~hemostasis,GO:0008347~glial cell migration,GO:0010700~negative regulation of norepinephrine secretion,GO:003…	GO:0005739~mitochondrion,GO:0005886~plasma membrane,GO:0005887~integral component of plasma membrane,GO:0005901~caveola,GO:0009897~external side of plasma membrane,GO:0009925~basal plasma membrane,GO:0009986~cell surface,GO:0016021~integral component of membrane,GO:0031224~intrinsic component of membrane,	GO:0001609~G-protein coupled adenosine receptor activity,GO:0001621~ADP receptor activity,GO:0005085~guanyl-nucleotide exchange factor activity,GO:0045028~G-protein coupled purinergic nucleotide receptor activity,	hsa04611:Platelet activation,	3D-structure,Blood coagulation,Cell membrane,Complete proteome,Disease mutation,Disulfide bond,G-protein coupled receptor,Glycoprotein,Hemostasis,Membrane,Phosphoprotein,Polymorphism,Receptor,Reference proteome,Transducer,Transmembrane,Transmembrane helix,
317	PARVA	down-regulated	ENSG00000197702,	parvin alpha(PARVA)	GO:0002040~sprouting angiogenesis,GO:0003148~outflow tract septum morphogenesis,GO:0007155~cell adhesion,GO:0007163~establishment or maintenance of cell polarity,GO:0008360~regulation of cell shape,GO:0031532~actin cytoskeleton reorganization,GO:0034113~heterotypic cell-cell adhesion,GO:0034446~substrate adhesion-dependent cell spreading,GO:0060271~cilium morphogenesis,GO:0070252~actin-mediated c…	GO:0005634~nucleus,GO:0005737~cytoplasm,GO:0005829~cytosol,GO:0005856~cytoskeleton,GO:0005886~plasma membrane,GO:0005913~cell-cell adherens junction,GO:0005925~focal adhesion,GO:0015629~actin cytoskeleton,GO:0030018~Z disc,GO:0030027~lamellipodium,	GO:0003779~actin binding,GO:0005515~protein binding,GO:0098641~cadherin binding involved in cell-cell adhesion,	hsa04510:Focal adhesion,	3D-structure,Acetylation,Actin-binding,Alternative splicing,Angiogenesis,Cell adhesion,Cell junction,Cell membrane,Cell shape,Chemotaxis,Cilium biogenesis/degradation,Complete proteome,Cytoplasm,Cytoskeleton,Direct protein sequencing,Membrane,Phosphoprotein,Proteomics identification,Reference proteome,Repeat,
318	PCDH9	down-regulated	ENSG00000184226,	protocadherin 9(PCDH9)	GO:0007156~homophilic cell adhesion via plasma membrane adhesion molecules,GO:0030900~forebrain development,	GO:0005886~plasma membrane,GO:0016021~integral component of membrane,GO:0030426~growth cone,GO:0044291~cell-cell contact zone,	GO:0005509~calcium ion binding,		3D-structure,Alternative splicing,Calcium,Cell adhesion,Cell membrane,Complete proteome,Glycoprotein,Membrane,Proteomics identification,Reference proteome,Repeat,Signal,Transmembrane,Transmembrane helix,
319	PDGFD	down-regulated	ENSG00000170962,	platelet derived growth factor D(PDGFD)	GO:0007275~multicellular organism development,GO:0007596~blood coagulation,GO:0008284~positive regulation of cell proliferation,GO:0014068~positive regulation of phosphatidylinositol 3-kinase signaling,GO:0030335~positive regulation of cell migration,GO:0031954~positive regulation of protein autophosphorylation,GO:0036120~cellular response to platelet-derived growth factor stimulus,GO:0043406~pos…	GO:0000139~Golgi membrane,GO:0005576~extracellular region,GO:0005615~extracellular space,GO:0005788~endoplasmic reticulum lumen,GO:0070062~extracellular exosome,	GO:0005161~platelet-derived growth factor receptor binding,GO:0008083~growth factor activity,	hsa04014:Ras signaling pathway,hsa04015:Rap1 signaling pathway,hsa04151:PI3K-Akt signaling pathway,hsa04510:Focal adhesion,hsa04540:Gap junction,hsa04810:Regulation of actin cytoskeleton,hsa05215:Prostate cancer,hsa05218:Melanoma,hsa05231:Choline metabolism in cancer,	Alternative splicing,Cleavage on pair of basic residues,Complete proteome,Developmental protein,Disulfide bond,Glycoprotein,Growth factor,Mitogen,Polymorphism,Proto-oncogene,Reference proteome,Secreted,Signal,
320	PDK4	down-regulated	ENSG00000004799,	pyruvate dehydrogenase kinase 4(PDK4)	GO:0006006~glucose metabolic process,GO:0006468~protein phosphorylation,GO:0006885~regulation of pH,GO:0008286~insulin receptor signaling pathway,GO:0009267~cellular response to starvation,GO:0010510~regulation of acetyl-CoA biosynthetic process from pyruvate,GO:0010565~regulation of cellular ketone metabolic process,GO:0010906~regulation of glucose metabolic process,GO:0042304~regulation of fatt…	GO:0005739~mitochondrion,GO:0005743~mitochondrial inner membrane,GO:0005759~mitochondrial matrix,	GO:0004672~protein kinase activity,GO:0004740~pyruvate dehydrogenase (acetyl-transferring) kinase activity,GO:0005524~ATP binding,GO:0016301~kinase activity,		3D-structure,ATP-binding,Carbohydrate metabolism,Complete proteome,Glucose metabolism,Kinase,Mitochondrion,Nucleotide-binding,Polymorphism,Pyruvate,Reference proteome,Transferase,Transit peptide,
321	PEX5L	down-regulated	ENSG00000114757,	peroxisomal biogenesis factor 5 like(PEX5L)	GO:0016560~protein import into peroxisome matrix, docking,GO:0043949~regulation of cAMP-mediated signaling,	GO:0005778~peroxisomal membrane,GO:0005829~cytosol,GO:0043235~receptor complex,	GO:0000268~peroxisome targeting sequence binding,GO:0005052~peroxisome matrix targeting signal-1 binding,GO:0031267~small GTPase binding,	hsa04146:Peroxisome,	Alternative splicing,Complete proteome,Cytoplasm,Membrane,Phosphoprotein,Polymorphism,Proteomics identification,Reference proteome,Repeat,TPR repeat,
322	PHGR1	down-regulated	ENSG00000233041,	proline, histidine and glycine rich 1(PHGR1)					Complete proteome,Reference proteome,
323	PLAT	down-regulated	ENSG00000104368,	plasminogen activator, tissue type(PLAT)	GO:0001666~response to hypoxia,GO:0006464~cellular protein modification process,GO:0006508~proteolysis,GO:0007596~blood coagulation,GO:0014909~smooth muscle cell migration,GO:0031639~plasminogen activation,GO:0042730~fibrinolysis,GO:0045861~negative regulation of proteolysis,GO:0048008~platelet-derived growth factor receptor signaling pathway,	GO:0005576~extracellular region,GO:0005615~extracellular space,GO:0005737~cytoplasm,GO:0009986~cell surface,GO:0030141~secretory granule,GO:0031012~extracellular matrix,GO:0045177~apical part of cell,GO:0070062~extracellular exosome,	GO:0001948~glycoprotein binding,GO:0004252~serine-type endopeptidase activity,GO:0005102~receptor binding,GO:0005515~protein binding,GO:0051219~phosphoprotein binding,	hsa04610:Complement and coagulation cascades,hsa05202:Transcriptional misregulation in cancer,	3D-structure,Alternative splicing,Cleavage on pair of basic residues,Complete proteome,Direct protein sequencing,Disulfide bond,EGF-like domain,Glycoprotein,Hydrolase,Kringle,Pharmaceutical,Plasminogen activation,Polymorphism,Protease,Proteomics identification,Reference proteome,Repeat,Secreted,Serine protease,Signal,Zymogen,
324	PLXNA2	down-regulated	ENSG00000076356,	plexin A2(PLXNA2)	GO:0001756~somitogenesis,GO:0021785~branchiomotor neuron axon guidance,GO:0021915~neural tube development,GO:0021935~cerebellar granule cell precursor tangential migration,GO:0030334~regulation of cell migration,GO:0048841~regulation of axon extension involved in axon guidance,GO:0051642~centrosome localization,GO:0060037~pharyngeal system development,GO:0060174~limb bud formation,GO:0071526~sema…	GO:0002116~semaphorin receptor complex,GO:0005886~plasma membrane,GO:0005887~integral component of plasma membrane,	GO:0005515~protein binding,GO:0017154~semaphorin receptor activity,	hsa04360:Axon guidance,	3D-structure,Alternative splicing,Cell membrane,Coiled coil,Complete proteome,Disulfide bond,Glycoprotein,Membrane,Phosphoprotein,Polymorphism,Reference proteome,Repeat,Signal,Transmembrane,Transmembrane helix,
325	PRKACB	down-regulated	ENSG00000142875,	protein kinase cAMP-activated catalytic subunit beta(PRKACB)	GO:0001843~neural tube closure,GO:0002223~stimulatory C-type lectin receptor signaling pathway,GO:0003091~renal water homeostasis,GO:0006468~protein phosphorylation,GO:0007165~signal transduction,GO:0007188~adenylate cyclase-modulating G-protein coupled receptor signaling pathway,GO:0007596~blood coagulation,GO:0034199~activation of protein kinase A activity,GO:0042157~lipoprotein metabolic proce…	GO:0005654~nucleoplasm,GO:0005813~centrosome,GO:0005829~cytosol,GO:0005886~plasma membrane,GO:0005952~cAMP-dependent protein kinase complex,GO:0048471~perinuclear region of cytoplasm,GO:0070062~extracellular exosome,GO:0097546~ciliary base,	GO:0000287~magnesium ion binding,GO:0004674~protein serine/threonine kinase activity,GO:0004691~cAMP-dependent protein kinase activity,GO:0005515~protein binding,GO:0005524~ATP binding,GO:0016301~kinase activity,GO:0031625~ubiquitin protein ligase binding,	hsa04010:MAPK signaling pathway,hsa04014:Ras signaling pathway,hsa04020:Calcium signaling pathway,hsa04024:cAMP signaling pathway,hsa04062:Chemokine signaling pathway,hsa04114:Oocyte meiosis,hsa04261:Adrenergic signaling in cardiomyocytes,hsa04270:Vascular smooth muscle contraction,hsa04310:Wnt signaling pathway,hsa04340:Hedgehog signaling pathway,hsa04540:Gap junction,hsa04611:Platelet activatio…	Alternative splicing,ATP-binding,cAMP,Cell membrane,Complete proteome,Cytoplasm,Kinase,Lipoprotein,Membrane,Myristate,Nucleotide-binding,Nucleus,Phosphoprotein,Polymorphism,Proteomics identification,Reference proteome,Serine/threonine-protein kinase,Transferase,
326	RAB38	down-regulated	ENSG00000123892,	RAB38, member RAS oncogene family(RAB38)	GO:0007005~mitochondrion organization,GO:0007264~small GTPase mediated signal transduction,GO:0015031~protein transport,GO:0035646~endosome to melanosome transport,GO:0060155~platelet dense granule organization,GO:0072657~protein localization to membrane,GO:0090383~phagosome acidification,GO:1903232~melanosome assembly,	GO:0005622~intracellular,GO:0005739~mitochondrion,GO:0005764~lysosome,GO:0005769~early endosome,GO:0005783~endoplasmic reticulum,GO:0005794~Golgi apparatus,GO:0005802~trans-Golgi network,GO:0005829~cytosol,GO:0005886~plasma membrane,GO:0016020~membrane,GO:0030670~phagocytic vesicle membrane,GO:0031905~early endosome lumen,GO:0031982~vesicle,GO:0033162~melanosome membrane,GO:0042470~melanosome,GO:…	GO:0003924~GTPase activity,GO:0005515~protein binding,GO:0005525~GTP binding,GO:0030742~GTP-dependent protein binding,GO:0035612~AP-2 adaptor complex binding,GO:0035650~AP-1 adaptor complex binding,GO:0035651~AP-3 adaptor complex binding,GO:0036461~BLOC-2 complex binding,		Cell membrane,Complete proteome,Cytoplasmic vesicle,GTP-binding,Lipoprotein,Membrane,Nucleotide-binding,Palmitate,Polymorphism,Prenylation,Protein transport,Proteomics identification,Reference proteome,Transport,
327	RABEP1	down-regulated	ENSG00000029725,	rabaptin, RAB GTPase binding effector protein 1(RABEP1)	GO:0006897~endocytosis,GO:0006915~apoptotic process,GO:0015031~protein transport,GO:0016192~vesicle-mediated transport,GO:0043547~positive regulation of GTPase activity,GO:0061025~membrane fusion,	GO:0005768~endosome,GO:0005769~early endosome,GO:0030139~endocytic vesicle,GO:0043231~intracellular membrane-bounded organelle,GO:0055037~recycling endosome,	GO:0005096~GTPase activator activity,GO:0005515~protein binding,GO:0008083~growth factor activity,GO:0042803~protein homodimerization activity,	hsa04144:Endocytosis,	3D-structure,Acetylation,Alternative splicing,Apoptosis,Coiled coil,Complete proteome,Cytoplasm,Cytoplasmic vesicle,Direct protein sequencing,Endocytosis,Endosome,Phosphoprotein,Polymorphism,Protein transport,Proteomics identification,Reference proteome,Transport,
328	RAP1GAP	down-regulated	ENSG00000076864,	RAP1 GTPase activating protein(RAP1GAP)	GO:0007165~signal transduction,GO:0043087~regulation of GTPase activity,GO:0043547~positive regulation of GTPase activity,GO:0045665~negative regulation of neuron differentiation,GO:0051056~regulation of small GTPase mediated signal transduction,GO:1903697~negative regulation of microvillus assembly,GO:1904425~negative regulation of GTP binding,GO:1904442~negative regulation of thyroid gland epit…	GO:0000139~Golgi membrane,GO:0005769~early endosome,GO:0005829~cytosol,GO:0016020~membrane,GO:0030424~axon,GO:0030425~dendrite,GO:0043025~neuronal cell body,	GO:0003924~GTPase activity,GO:0005096~GTPase activator activity,GO:0005515~protein binding,GO:0017016~Ras GTPase binding,GO:0030695~GTPase regulator activity,GO:0042803~protein homodimerization activity,	hsa04015:Rap1 signaling pathway,	3D-structure,Alternative splicing,Complete proteome,Golgi apparatus,GTPase activation,Membrane,Phosphoprotein,Polymorphism,Proteomics identification,Reference proteome,
329	RARB	down-regulated	ENSG00000077092,	retinoic acid receptor beta(RARB)	GO:0000122~negative regulation of transcription from RNA polymerase II promoter,GO:0001657~ureteric bud development,GO:0002068~glandular epithelial cell development,GO:0003148~outflow tract septum morphogenesis,GO:0003406~retinal pigment epithelium development,GO:0003417~growth plate cartilage development,GO:0006351~transcription, DNA-templated,GO:0006355~regulation of transcription, DNA-template…	GO:0005634~nucleus,GO:0005654~nucleoplasm,GO:0005737~cytoplasm,	GO:0000977~RNA polymerase II regulatory region sequence-specific DNA binding,GO:0003677~DNA binding,GO:0003707~steroid hormone receptor activity,GO:0003708~retinoic acid receptor activity,GO:0008144~drug binding,GO:0008270~zinc ion binding,GO:0032403~protein complex binding,GO:0043565~sequence-specific DNA binding,GO:0046965~retinoid X receptor binding,	hsa05200:Pathways in cancer,hsa05222:Small cell lung cancer,hsa05223:Non-small cell lung cancer,	3D-structure,Alternative splicing,Complete proteome,Cytoplasm,Disease mutation,DNA-binding,Metal-binding,Microphthalmia,Nucleus,Phosphoprotein,Polymorphism,Proteomics identification,Proto-oncogene,Receptor,Reference proteome,Transcription,Transcription regulation,Zinc,Zinc-finger,
330	REPS2	down-regulated	ENSG00000169891,	RALBP1 associated Eps domain containing 2(REPS2)	GO:0006461~protein complex assembly,GO:0007173~epidermal growth factor receptor signaling pathway,	GO:0005737~cytoplasm,	GO:0005509~calcium ion binding,GO:0005515~protein binding,		3D-structure,Alternative splicing,Calcium,Coiled coil,Complete proteome,Cytoplasm,Metal-binding,Phosphoprotein,Polymorphism,Reference proteome,Repeat,
331	RGS5	down-regulated	ENSG00000143248,ENSG00000232995,	regulator of G-protein signaling 5(RGS5)	GO:0008277~regulation of G-protein coupled receptor protein signaling pathway,GO:0009968~negative regulation of signal transduction,GO:0043547~positive regulation of GTPase activity,	GO:0005737~cytoplasm,GO:0005886~plasma membrane,	GO:0005096~GTPase activator activity,		3D-structure,Alternative splicing,Complete proteome,Cytoplasm,Membrane,Reference proteome,Signal transduction inhibitor,
332	RHOBTB3	down-regulated	ENSG00000164292,	Rho related BTB domain containing 3(RHOBTB3)	GO:0007264~small GTPase mediated signal transduction,GO:0016192~vesicle-mediated transport,GO:0042147~retrograde transport, endosome to Golgi,	GO:0005622~intracellular,GO:0005829~cytosol,GO:0032588~trans-Golgi network membrane,GO:0070062~extracellular exosome,	GO:0005515~protein binding,GO:0005524~ATP binding,GO:0005525~GTP binding,GO:0016887~ATPase activity,GO:0017137~Rab GTPase binding,		ATP-binding,Complete proteome,Golgi apparatus,Hydrolase,Nucleotide-binding,Polymorphism,Proteomics identification,Reference proteome,Repeat,Transport,
333	RPL24	down-regulated	ENSG00000114391,	ribosomal protein L24(RPL24)	GO:0000027~ribosomal large subunit assembly,GO:0000184~nuclear-transcribed mRNA catabolic process, nonsense-mediated decay,GO:0006364~rRNA processing,GO:0006412~translation,GO:0006413~translational initiation,GO:0006614~SRP-dependent cotranslational protein targeting to membrane,GO:0007093~mitotic cell cycle checkpoint,GO:0010458~exit from mitosis,GO:0019083~viral transcription,GO:0021554~optic n…	GO:0005737~cytoplasm,GO:0005829~cytosol,GO:0005840~ribosome,GO:0005913~cell-cell adherens junction,GO:0016020~membrane,GO:0022625~cytosolic large ribosomal subunit,GO:0070062~extracellular exosome,	GO:0003723~RNA binding,GO:0003735~structural constituent of ribosome,GO:0005515~protein binding,GO:0044822~poly(A) RNA binding,GO:0098641~cadherin binding involved in cell-cell adhesion,	hsa03010:Ribosome,	3D-structure,Acetylation,Coiled coil,Complete proteome,Direct protein sequencing,Phosphoprotein,Proteomics identification,Reference proteome,Ribonucleoprotein,Ribosomal protein,
334	RPL26	down-regulated	ENSG00000161970,	ribosomal protein L26(RPL26)	GO:0000184~nuclear-transcribed mRNA catabolic process, nonsense-mediated decay,GO:0002181~cytoplasmic translation,GO:0006364~rRNA processing,GO:0006412~translation,GO:0006413~translational initiation,GO:0006614~SRP-dependent cotranslational protein targeting to membrane,GO:0019083~viral transcription,GO:0042273~ribosomal large subunit biogenesis,	GO:0005829~cytosol,GO:0015934~large ribosomal subunit,GO:0016020~membrane,GO:0022625~cytosolic large ribosomal subunit,GO:0070062~extracellular exosome,	GO:0003723~RNA binding,GO:0003735~structural constituent of ribosome,GO:0005515~protein binding,GO:0044822~poly(A) RNA binding,	hsa03010:Ribosome,	3D-structure,Complete proteome,Diamond-Blackfan anemia,Isopeptide bond,Phosphoprotein,Reference proteome,Ribonucleoprotein,Ribosomal protein,Ubl conjugation,
335	RPL34	down-regulated	ENSG00000109475,	ribosomal protein L34(RPL34)	GO:0000184~nuclear-transcribed mRNA catabolic process, nonsense-mediated decay,GO:0006364~rRNA processing,GO:0006412~translation,GO:0006413~translational initiation,GO:0006614~SRP-dependent cotranslational protein targeting to membrane,GO:0019083~viral transcription,GO:0042254~ribosome biogenesis,GO:0098609~cell-cell adhesion,	GO:0005730~nucleolus,GO:0005737~cytoplasm,GO:0005739~mitochondrion,GO:0005829~cytosol,GO:0005840~ribosome,GO:0005913~cell-cell adherens junction,GO:0022625~cytosolic large ribosomal subunit,GO:0070062~extracellular exosome,	GO:0003723~RNA binding,GO:0003735~structural constituent of ribosome,GO:0098641~cadherin binding involved in cell-cell adhesion,	hsa03010:Ribosome,	3D-structure,Acetylation,Complete proteome,Direct protein sequencing,Phosphoprotein,Reference proteome,Ribonucleoprotein,Ribosomal protein,
336	RPL4	down-regulated	ENSG00000174444,	ribosomal protein L4(RPL4)	GO:0000184~nuclear-transcribed mRNA catabolic process, nonsense-mediated decay,GO:0006364~rRNA processing,GO:0006412~translation,GO:0006413~translational initiation,GO:0006614~SRP-dependent cotranslational protein targeting to membrane,GO:0019083~viral transcription,	GO:0005634~nucleus,GO:0005730~nucleolus,GO:0005737~cytoplasm,GO:0005829~cytosol,GO:0005840~ribosome,GO:0005925~focal adhesion,GO:0016020~membrane,GO:0022625~cytosolic large ribosomal subunit,GO:0030529~intracellular ribonucleoprotein complex,GO:0070062~extracellular exosome,	GO:0003723~RNA binding,GO:0003735~structural constituent of ribosome,GO:0005515~protein binding,GO:0044822~poly(A) RNA binding,	hsa03010:Ribosome,	3D-structure,Acetylation,Citrullination,Complete proteome,Direct protein sequencing,Isopeptide bond,Methylation,Phosphoprotein,Proteomics identification,Reference proteome,Ribonucleoprotein,Ribosomal protein,Ubl conjugation,
337	RPLP1	down-regulated	ENSG00000137818,	ribosomal protein lateral stalk subunit P1(RPLP1)	GO:0000184~nuclear-transcribed mRNA catabolic process, nonsense-mediated decay,GO:0002181~cytoplasmic translation,GO:0006364~rRNA processing,GO:0006412~translation,GO:0006413~translational initiation,GO:0006414~translational elongation,GO:0006614~SRP-dependent cotranslational protein targeting to membrane,GO:0019083~viral transcription,GO:0032147~activation of protein kinase activity,GO:0045860~p…	GO:0005737~cytoplasm,GO:0005829~cytosol,GO:0005840~ribosome,GO:0005925~focal adhesion,GO:0022625~cytosolic large ribosomal subunit,GO:0030687~preribosome, large subunit precursor,GO:0070062~extracellular exosome,	GO:0003735~structural constituent of ribosome,GO:0005515~protein binding,GO:0030295~protein kinase activator activity,GO:0070180~large ribosomal subunit rRNA binding,	hsa03010:Ribosome,	3D-structure,Acetylation,Alternative splicing,Complete proteome,Phosphoprotein,Proteomics identification,Reference proteome,Ribonucleoprotein,Ribosomal protein,
338	RPS17	down-regulated	ENSG00000182774,	ribosomal protein S17(RPS17)	GO:0000028~ribosomal small subunit assembly,GO:0000184~nuclear-transcribed mRNA catabolic process, nonsense-mediated decay,GO:0006364~rRNA processing,GO:0006412~translation,GO:0006413~translational initiation,GO:0006614~SRP-dependent cotranslational protein targeting to membrane,GO:0019083~viral transcription,GO:0034101~erythrocyte homeostasis,GO:0042274~ribosomal small subunit biogenesis,	GO:0005654~nucleoplasm,GO:0005829~cytosol,GO:0005840~ribosome,GO:0005925~focal adhesion,GO:0016020~membrane,GO:0022627~cytosolic small ribosomal subunit,GO:0031012~extracellular matrix,GO:0070062~extracellular exosome,	GO:0003735~structural constituent of ribosome,GO:0044822~poly(A) RNA binding,	hsa03010:Ribosome,	3D-structure,Complete proteome,Diamond-Blackfan anemia,Direct protein sequencing,Isopeptide bond,Phosphoprotein,Polymorphism,Proteomics identification,Reference proteome,Ribonucleoprotein,Ribosomal protein,Ubl conjugation,
339	RPS25	down-regulated	ENSG00000118181,	ribosomal protein S25(RPS25)	GO:0000184~nuclear-transcribed mRNA catabolic process, nonsense-mediated decay,GO:0006364~rRNA processing,GO:0006412~translation,GO:0006413~translational initiation,GO:0006614~SRP-dependent cotranslational protein targeting to membrane,GO:0019083~viral transcription,	GO:0005634~nucleus,GO:0005654~nucleoplasm,GO:0005730~nucleolus,GO:0005737~cytoplasm,GO:0005829~cytosol,GO:0005840~ribosome,GO:0015935~small ribosomal subunit,GO:0022627~cytosolic small ribosomal subunit,GO:0031012~extracellular matrix,GO:0070062~extracellular exosome,	GO:0003723~RNA binding,GO:0005515~protein binding,GO:0044822~poly(A) RNA binding,	hsa03010:Ribosome,	3D-structure,Acetylation,Complete proteome,Direct protein sequencing,Proteomics identification,Reference proteome,Ribonucleoprotein,Ribosomal protein,
340	RPS9	down-regulated	ENSG00000170889,	ribosomal protein S9(RPS9)	GO:0000184~nuclear-transcribed mRNA catabolic process, nonsense-mediated decay,GO:0006364~rRNA processing,GO:0006412~translation,GO:0006413~translational initiation,GO:0006614~SRP-dependent cotranslational protein targeting to membrane,GO:0008284~positive regulation of cell proliferation,GO:0019083~viral transcription,GO:0045903~positive regulation of translational fidelity,	GO:0005634~nucleus,GO:0005654~nucleoplasm,GO:0005730~nucleolus,GO:0005737~cytoplasm,GO:0005829~cytosol,GO:0005840~ribosome,GO:0005925~focal adhesion,GO:0015935~small ribosomal subunit,GO:0016020~membrane,GO:0022627~cytosolic small ribosomal subunit,GO:0030529~intracellular ribonucleoprotein complex,GO:0070062~extracellular exosome,	GO:0003735~structural constituent of ribosome,GO:0005515~protein binding,GO:0019843~rRNA binding,GO:0044822~poly(A) RNA binding,GO:0045182~translation regulator activity,	hsa03010:Ribosome,	3D-structure,Acetylation,Complete proteome,Cytoplasm,Direct protein sequencing,Phosphoprotein,Polymorphism,Proteomics identification,Reference proteome,Ribonucleoprotein,Ribosomal protein,RNA-binding,rRNA-binding,
341	RSL24D1	down-regulated	ENSG00000137876,	ribosomal L24 domain containing 1(RSL24D1)	GO:0000027~ribosomal large subunit assembly,GO:0006412~translation,GO:0042254~ribosome biogenesis,GO:1902626~assembly of large subunit precursor of preribosome,	GO:0005634~nucleus,GO:0005730~nucleolus,GO:0005840~ribosome,GO:0022625~cytosolic large ribosomal subunit,	GO:0003735~structural constituent of ribosome,GO:0005515~protein binding,	hsa03010:Ribosome,	Complete proteome,Nucleus,Proteomics identification,Reference proteome,Ribosome biogenesis,
342	SCARNA10	down-regulated	ENSG00000239002,	small Cajal body-specific RNA 10(SCARNA10)
343	SCARNA13	down-regulated	ENSG00000252481,	small Cajal body-specific RNA 13(SCARNA13)
344	SCARNA14	down-regulated	ENSG00000252712,	small Cajal body-specific RNA 14(SCARNA14)
345	SCARNA17	down-regulated	ENSG00000267322,	small Cajal body-specific RNA 17(SCARNA17)
346	SCARNA18	down-regulated	ENSG00000238835,	small Cajal body-specific RNA 18(SCARNA18)
347	SCARNA6	down-regulated	ENSG00000251791,	small Cajal body-specific RNA 6(SCARNA6)
348	SCARNA9	down-regulated	ENSG00000254911,	small Cajal body-specific RNA 9(SCARNA9)
349	SCGB1D2	down-regulated	ENSG00000124935,	secretoglobin family 1D member 2(SCGB1D2)		GO:0005615~extracellular space,			Complete proteome,Polymorphism,Reference proteome,Secreted,Signal,
350	SCGB2A2	down-regulated	ENSG00000110484,	secretoglobin family 2A member 2(SCGB2A2)			GO:0005515~protein binding,		Alternative splicing,Complete proteome,Glycoprotein,Proteomics identification,Reference proteome,Signal,
351	SEPT10	down-regulated	ENSG00000186522,	septin 10(SEPT10)	GO:0007049~cell cycle,GO:0051301~cell division,	GO:0005737~cytoplasm,GO:0005856~cytoskeleton,	GO:0005515~protein binding,GO:0005525~GTP binding,		Alternative splicing,Cell cycle,Cell division,Coiled coil,Complete proteome,Cytoplasm,Cytoskeleton,GTP-binding,Nucleotide-binding,Polymorphism,Proteomics identification,Reference proteome,
352	SERINC1	down-regulated	ENSG00000111897,	serine incorporator 1(SERINC1)	GO:0006658~phosphatidylserine metabolic process,GO:0006665~sphingolipid metabolic process,GO:0008654~phospholipid biosynthetic process,GO:0015825~L-serine transport,GO:1904219~positive regulation of CDP-diacylglycerol-serine O-phosphatidyltransferase activity,GO:1904222~positive regulation of serine C-palmitoyltransferase activity,	GO:0005789~endoplasmic reticulum membrane,GO:0005886~plasma membrane,GO:0016021~integral component of membrane,GO:0070062~extracellular exosome,	GO:0005515~protein binding,GO:0015194~L-serine transmembrane transporter activity,		Complete proteome,Endoplasmic reticulum,Glycoprotein,Lipid biosynthesis,Lipid metabolism,Lipoprotein,Membrane,Myristate,Phospholipid biosynthesis,Phospholipid metabolism,Phosphoprotein,Polymorphism,Reference proteome,Transmembrane,Transmembrane helix,
353	SERPINB7	down-regulated	ENSG00000166396,	serpin family B member 7(SERPINB7)	GO:0010951~negative regulation of endopeptidase activity,GO:0032914~positive regulation of transforming growth factor beta1 production,GO:0032967~positive regulation of collagen biosynthetic process,GO:0072126~positive regulation of glomerular mesangial cell proliferation,GO:0090362~positive regulation of platelet-derived growth factor production,	GO:0005615~extracellular space,GO:0005737~cytoplasm,	GO:0004867~serine-type endopeptidase inhibitor activity,		Alternative splicing,Complete proteome,Cytoplasm,Palmoplantar keratoderma,Phosphoprotein,Polymorphism,Protease inhibitor,Proteomics identification,Reference proteome,Serine protease inhibitor,
354	SERPINI1	down-regulated	ENSG00000163536,	serpin family I member 1(SERPINI1)	GO:0007417~central nervous system development,GO:0007422~peripheral nervous system development,GO:0010951~negative regulation of endopeptidase activity,GO:0030155~regulation of cell adhesion,	GO:0005615~extracellular space,GO:0070062~extracellular exosome,	GO:0004867~serine-type endopeptidase inhibitor activity,		3D-structure,Complete proteome,Disease mutation,Glycoprotein,Neurodegeneration,Protease inhibitor,Proteomics identification,Reference proteome,Secreted,Serine protease inhibitor,Signal,
355	SESN3	down-regulated	ENSG00000149212,	sestrin 3(SESN3)	GO:0032868~response to insulin,GO:0038203~TORC2 signaling,GO:0042593~glucose homeostasis,GO:0046626~regulation of insulin receptor signaling pathway,GO:0051896~regulation of protein kinase B signaling,GO:0055114~oxidation-reduction process,GO:0071230~cellular response to amino acid stimulus,GO:1901031~regulation of response to reactive oxygen species,GO:1904262~negative regulation of TORC1 signal…	GO:0005634~nucleus,GO:0005737~cytoplasm,GO:0031932~TORC2 complex,GO:0061700~GATOR2 complex,	GO:0016491~oxidoreductase activity,	hsa04115:p53 signaling pathway,	Alternative splicing,Complete proteome,Cytoplasm,Oxidoreductase,Polymorphism,Proteomics identification,Reference proteome,
356	SEZ6L	down-regulated	ENSG00000100095,	seizure related 6 homolog like(SEZ6L)	GO:0008344~adult locomotory behavior,GO:0021680~cerebellar Purkinje cell layer development,GO:0060074~synapse maturation,GO:0090036~regulation of protein kinase C signaling,	GO:0005789~endoplasmic reticulum membrane,GO:0016021~integral component of membrane,GO:0043025~neuronal cell body,			3D-structure,Alternative splicing,Complete proteome,Disulfide bond,Endoplasmic reticulum,Glycoprotein,Membrane,Polymorphism,Proteomics identification,Reference proteome,Repeat,Signal,Sushi,Transmembrane,Transmembrane helix,
357	SIDT2	down-regulated	ENSG00000149577,	SID1 transmembrane family member 2(SIDT2)	GO:0000902~cell morphogenesis,GO:0003323~type B pancreatic cell development,GO:0009749~response to glucose,GO:0033227~dsRNA transport,GO:0042593~glucose homeostasis,GO:0044342~type B pancreatic cell proliferation,GO:0061178~regulation of insulin secretion involved in cellular response to glucose stimulus,	GO:0005765~lysosomal membrane,GO:0016021~integral component of membrane,	GO:0003725~double-stranded RNA binding,GO:0051033~RNA transmembrane transporter activity,		Alternative splicing,Complete proteome,Direct protein sequencing,Glycoprotein,Lysosome,Membrane,Phosphoprotein,Polymorphism,Proteomics identification,Reference proteome,Signal,Transmembrane,Transmembrane helix,
358	SLC18A1	down-regulated	ENSG00000036565,	solute carrier family 18 member A1(SLC18A1)	GO:0006837~serotonin transport,GO:0006855~drug transmembrane transport,GO:0007268~chemical synaptic transmission,GO:0015842~aminergic neurotransmitter loading into synaptic vesicle,GO:0015844~monoamine transport,	GO:0005789~endoplasmic reticulum membrane,GO:0005887~integral component of plasma membrane,GO:0016021~integral component of membrane,GO:0030672~synaptic vesicle membrane,GO:0043195~terminal bouton,GO:0070083~clathrin-sculpted monoamine transport vesicle membrane,	GO:0008504~monoamine transmembrane transporter activity,GO:0015222~serotonin transmembrane transporter activity,GO:0015238~drug transmembrane transporter activity,	hsa04721:Synaptic vesicle cycle,hsa04726:Serotonergic synapse,hsa04728:Dopaminergic synapse,hsa05012:Parkinson's disease,hsa05030:Cocaine addiction,hsa05031:Amphetamine addiction,hsa05034:Alcoholism,	Alternative splicing,Complete proteome,Cytoplasmic vesicle,Endoplasmic reticulum,Glycoprotein,Membrane,Neurotransmitter transport,Polymorphism,Reference proteome,Transmembrane,Transmembrane helix,Transport,
359	SLC22A16	down-regulated	ENSG00000004809,	solute carrier family 22 member 16(SLC22A16)	GO:0007275~multicellular organism development,GO:0007283~spermatogenesis,GO:0007338~single fertilization,GO:0015695~organic cation transport,GO:0015837~amine transport,GO:0015879~carnitine transport,GO:0030154~cell differentiation,GO:0030317~sperm motility,GO:0046717~acid secretion,GO:1902603~carnitine transmembrane transport,	GO:0005886~plasma membrane,GO:0005887~integral component of plasma membrane,GO:0016021~integral component of membrane,	GO:0005275~amine transmembrane transporter activity,GO:0015101~organic cation transmembrane transporter activity,GO:0015226~carnitine transmembrane transporter activity,GO:0022857~transmembrane transporter activity,		Alternative splicing,Cell membrane,Complete proteome,Developmental protein,Differentiation,Glycoprotein,Ion transport,Membrane,Polymorphism,Reference proteome,Spermatogenesis,Transmembrane,Transmembrane helix,Transport,
360	SMARCA2	down-regulated	ENSG00000080503,	SWI/SNF related, matrix associated, actin dependent regulator of chromatin, subfamily a, member 2(SMARCA2)	GO:0000122~negative regulation of transcription from RNA polymerase II promoter,GO:0006338~chromatin remodeling,GO:0006351~transcription, DNA-templated,GO:0006355~regulation of transcription, DNA-templated,GO:0006357~regulation of transcription from RNA polymerase II promoter,GO:0007286~spermatid development,GO:0007399~nervous system development,GO:0008285~negative regulation of cell proliferatio…	GO:0000790~nuclear chromatin,GO:0005634~nucleus,GO:0005654~nucleoplasm,GO:0016514~SWI/SNF complex,GO:0043231~intracellular membrane-bounded organelle,GO:0045111~intermediate filament cytoskeleton,GO:0071564~npBAF complex,GO:0071565~nBAF complex,	GO:0001105~RNA polymerase II transcription coactivator activity,GO:0003682~chromatin binding,GO:0003713~transcription coactivator activity,GO:0004386~helicase activity,GO:0005515~protein binding,GO:0005524~ATP binding,GO:0008094~DNA-dependent ATPase activity,GO:0016887~ATPase activity,GO:0042393~histone binding,GO:0044212~transcription regulatory region DNA binding,		3D-structure,Acetylation,Activator,Alternative splicing,ATP-binding,Bromodomain,Coiled coil,Complete proteome,Disease mutation,DNA-binding,Helicase,Hydrolase,Hypotrichosis,Mental retardation,Neurogenesis,Nucleotide-binding,Nucleus,Phosphoprotein,Polymorphism,Proteomics identification,Reference proteome,Schizophrenia,Signal,Transcription,Transcription regulation,
361	SMOC2	down-regulated	ENSG00000112562,	SPARC related modular calcium binding 2(SMOC2)	GO:0007165~signal transduction,GO:0010811~positive regulation of cell-substrate adhesion,GO:0030198~extracellular matrix organization,	GO:0005578~proteinaceous extracellular matrix,GO:0005604~basement membrane,GO:0005614~interstitial matrix,GO:0016021~integral component of membrane,	GO:0005509~calcium ion binding,GO:0008201~heparin binding,		Alternative splicing,Basement membrane,Calcium,Complete proteome,Disulfide bond,Extracellular matrix,Glycoprotein,Membrane,Metal-binding,Proteomics identification,Reference proteome,Repeat,Secreted,Signal,Transmembrane,Transmembrane helix,
362	SNORA20	down-regulated	ENSG00000207392,	small nucleolar RNA, H/ACA box 20(SNORA20)
363	SNORA2B	down-regulated	ENSG00000207313,	small nucleolar RNA, H/ACA box 2B(SNORA2B)
364	SNORA37	down-regulated	ENSG00000207233,	small nucleolar RNA, H/ACA box 37(SNORA37)
365	SNORA54	down-regulated	ENSG00000207008,	small nucleolar RNA, H/ACA box 54(SNORA54)
366	SNORA66	down-regulated	ENSG00000207523,	small nucleolar RNA, H/ACA box 66(SNORA66)
367	SNORA74B	down-regulated	ENSG00000212402,	small nucleolar RNA, H/ACA box 74B(SNORA74B)
368	SNORD116-2	down-regulated	ENSG00000207001,	small nucleolar RNA, C/D box 116-2(SNORD116-2)
369	SNORD8	down-regulated	ENSG00000200785,	small nucleolar RNA, C/D box 8(SNORD8)
370	SNX1	down-regulated	ENSG00000028528,	sorting nexin 1(SNX1)	GO:0006886~intracellular protein transport,GO:0016050~vesicle organization,GO:0031623~receptor internalization,GO:0034498~early endosome to Golgi transport,GO:0042147~retrograde transport, endosome to Golgi,GO:0045732~positive regulation of protein catabolic process,GO:0072673~lamellipodium morphogenesis,GO:0098609~cell-cell adhesion,	GO:0005737~cytoplasm,GO:0005794~Golgi apparatus,GO:0005829~cytosol,GO:0005913~cell-cell adherens junction,GO:0010008~endosome membrane,GO:0016020~membrane,GO:0019898~extrinsic component of membrane,GO:0030027~lamellipodium,GO:0030904~retromer complex,GO:0030905~retromer, tubulation complex,GO:0031901~early endosome membrane,GO:0031982~vesicle,GO:0043231~intracellular membrane-bounded organelle,GO…	GO:0005154~epidermal growth factor receptor binding,GO:0005158~insulin receptor binding,GO:0005515~protein binding,GO:0035091~phosphatidylinositol binding,GO:0042802~identical protein binding,GO:0042803~protein homodimerization activity,GO:0046982~protein heterodimerization activity,GO:0098641~cadherin binding involved in cell-cell adhesion,GO:1990459~transferrin receptor binding,GO:1990460~lepti…	hsa04144:Endocytosis,	3D-structure,Acetylation,Alternative splicing,Cell projection,Complete proteome,Endosome,Golgi apparatus,Lipid-binding,Membrane,Phosphoprotein,Polymorphism,Protein transport,Proteomics identification,Reference proteome,Transport,
371	SORBS2	down-regulated	ENSG00000154556,	sorbin and SH3 domain containing 2(SORBS2)	GO:0007015~actin filament organization,GO:0007155~cell adhesion,GO:0016477~cell migration,GO:0061049~cell growth involved in cardiac muscle cell development,	GO:0005634~nucleus,GO:0005925~focal adhesion,GO:0015629~actin cytoskeleton,GO:0016324~apical plasma membrane,GO:0030018~Z disc,GO:0030027~lamellipodium,GO:0048471~perinuclear region of cytoplasm,	GO:0005200~structural constituent of cytoskeleton,GO:0005515~protein binding,GO:0008093~cytoskeletal adaptor activity,GO:0008307~structural constituent of muscle,GO:0044822~poly(A) RNA binding,GO:0046872~metal ion binding,		3D-structure,Alternative splicing,Amidation,Cell junction,Cell membrane,Cell projection,Complete proteome,Cytoplasm,Membrane,Phosphoprotein,Polymorphism,Proteomics identification,Reference proteome,Repeat,SH3 domain,Ubl conjugation,
372	SORL1	down-regulated	ENSG00000137642,	sortilin related receptor 1(SORL1)	GO:0000042~protein targeting to Golgi,GO:0006605~protein targeting,GO:0006622~protein targeting to lysosome,GO:0006810~transport,GO:0006869~lipid transport,GO:0006892~post-Golgi vesicle-mediated transport,GO:0006898~receptor-mediated endocytosis,GO:0007165~signal transduction,GO:0008203~cholesterol metabolic process,GO:0014910~regulation of smooth muscle cell migration,GO:0032091~negative regulat…	GO:0005615~extracellular space,GO:0005641~nuclear envelope lumen,GO:0005768~endosome,GO:0005769~early endosome,GO:0005783~endoplasmic reticulum,GO:0005794~Golgi apparatus,GO:0005802~trans-Golgi network,GO:0005887~integral component of plasma membrane,GO:0016020~membrane,GO:0016021~integral component of membrane,GO:0031985~Golgi cisterna,GO:0034362~low-density lipoprotein particle,GO:0055037~recyc…	GO:0001540~beta-amyloid binding,GO:0004888~transmembrane signaling receptor activity,GO:0005515~protein binding,GO:0030169~low-density lipoprotein particle binding,GO:0030306~ADP-ribosylation factor binding,		3D-structure,Alzheimer disease,Amyloidosis,Cholesterol metabolism,Cleavage on pair of basic residues,Complete proteome,Direct protein sequencing,Disease mutation,Disulfide bond,EGF-like domain,Endocytosis,Endosome,Glycoprotein,Golgi apparatus,LDL,Lipid metabolism,Lipid transport,Membrane,Neurodegeneration,Phosphoprotein,Polymorphism,Proteomics identification,Receptor,Reference proteome,Repeat,Sec…
373	SPNS3	down-regulated	ENSG00000182557,	sphingolipid transporter 3 (putative)(SPNS3)	GO:0003376~sphingosine-1-phosphate signaling pathway,GO:0006869~lipid transport,GO:0040011~locomotion,GO:0055085~transmembrane transport,	GO:0005765~lysosomal membrane,GO:0016021~integral component of membrane,GO:0031982~vesicle,	GO:0046624~sphingolipid transporter activity,		Alternative splicing,Complete proteome,Lipid transport,Membrane,Polymorphism,Reference proteome,Transmembrane,Transmembrane helix,Transport,
374	SRR	down-regulated	ENSG00000167720,	serine racemase(SRR)	GO:0006520~cellular amino acid metabolic process,GO:0006563~L-serine metabolic process,GO:0007420~brain development,GO:0007568~aging,GO:0009069~serine family amino acid metabolic process,GO:0032496~response to lipopolysaccharide,GO:0042493~response to drug,GO:0042866~pyruvate biosynthetic process,GO:0043278~response to morphine,GO:0051289~protein homotetramerization,GO:0070178~D-serine metabolic …	GO:0005737~cytoplasm,GO:0005886~plasma membrane,GO:0043025~neuronal cell body,GO:0045177~apical part of cell,	GO:0000287~magnesium ion binding,GO:0003941~L-serine ammonia-lyase activity,GO:0005509~calcium ion binding,GO:0005524~ATP binding,GO:0008721~D-serine ammonia-lyase activity,GO:0016594~glycine binding,GO:0018114~threonine racemase activity,GO:0030165~PDZ domain binding,GO:0030170~pyridoxal phosphate binding,GO:0030378~serine racemase activity,GO:0042803~protein homodimerization activity,	hsa00260:Glycine, serine and threonine metabolism,	3D-structure,Allosteric enzyme,ATP-binding,Complete proteome,Direct protein sequencing,Isomerase,Lyase,Magnesium,Metal-binding,Nucleotide-binding,Proteomics identification,Pyridoxal phosphate,Reference proteome,S-nitrosylation,
375	SULT1E1	down-regulated	ENSG00000109193,	sulfotransferase family 1E member 1(SULT1E1)	GO:0008202~steroid metabolic process,GO:0008210~estrogen metabolic process,GO:0045600~positive regulation of fat cell differentiation,GO:0050427~3'-phosphoadenosine 5'-phosphosulfate metabolic process,GO:0051923~sulfation,	GO:0005829~cytosol,	GO:0004062~aryl sulfotransferase activity,GO:0004304~estrone sulfotransferase activity,GO:0005496~steroid binding,GO:0005515~protein binding,GO:0008146~sulfotransferase activity,GO:0047894~flavonol 3-sulfotransferase activity,GO:0050294~steroid sulfotransferase activity,	hsa00140:Steroid hormone biosynthesis,	3D-structure,Complete proteome,Cytoplasm,Lipid-binding,Polymorphism,Proteomics identification,Reference proteome,Steroid-binding,Transferase,
376	SYF2	down-regulated	ENSG00000117614,	SYF2 pre-mRNA splicing factor(SYF2)	GO:0000398~mRNA splicing, via spliceosome,GO:0001701~in utero embryonic development,GO:0007095~mitotic G2 DNA damage checkpoint,GO:0007369~gastrulation,GO:0008284~positive regulation of cell proliferation,GO:0048568~embryonic organ development,	GO:0000974~Prp19 complex,GO:0005634~nucleus,GO:0071010~prespliceosome,GO:0071012~catalytic step 1 spliceosome,GO:0071013~catalytic step 2 spliceosome,GO:0071014~post-mRNA release spliceosomal complex,	GO:0005515~protein binding,GO:0044822~poly(A) RNA binding,	hsa03040:Spliceosome,	Acetylation,Alternative splicing,Coiled coil,Complete proteome,mRNA processing,mRNA splicing,Nucleus,Polymorphism,Reference proteome,Spliceosome,
377	TMC5	down-regulated	ENSG00000103534,	transmembrane channel like 5(TMC5)	GO:0006811~ion transport,	GO:0016021~integral component of membrane,GO:0070062~extracellular exosome,			Alternative splicing,Complete proteome,Ion channel,Ion transport,Membrane,Polymorphism,Proteomics identification,Reference proteome,Transmembrane,Transmembrane helix,Transport,
378	TMEM215	down-regulated	ENSG00000188133,	transmembrane protein 215(TMEM215)		GO:0016021~integral component of membrane,			Complete proteome,Membrane,Reference proteome,Transmembrane,Transmembrane helix,
379	TMPRSS11E	down-regulated	ENSG00000087128,	transmembrane protease, serine 11E(TMPRSS11E)	GO:0006508~proteolysis,GO:0050890~cognition,	GO:0005576~extracellular region,GO:0005887~integral component of plasma membrane,GO:0016021~integral component of membrane,	GO:0004252~serine-type endopeptidase activity,GO:0008236~serine-type peptidase activity,		3D-structure,Cell membrane,Complete proteome,Disulfide bond,Glycoprotein,Hydrolase,Membrane,Polymorphism,Protease,Proteomics identification,Reference proteome,Secreted,Serine protease,Signal-anchor,Transmembrane,Transmembrane helix,Zymogen,
380	TNFAIP8L3	down-regulated	ENSG00000183578,	TNF alpha induced protein 8 like 3(TNFAIP8L3)	GO:0015914~phospholipid transport,GO:0019216~regulation of lipid metabolic process,GO:0043552~positive regulation of phosphatidylinositol 3-kinase activity,GO:0048017~inositol lipid-mediated signaling,GO:0051897~positive regulation of protein kinase B signaling,GO:0070374~positive regulation of ERK1 and ERK2 cascade,	GO:0005737~cytoplasm,GO:0005886~plasma membrane,	GO:0008526~phosphatidylinositol transporter activity,GO:0035091~phosphatidylinositol binding,		3D-structure,Cell membrane,Complete proteome,Cytoplasm,Lipid transport,Membrane,Polymorphism,Proteomics identification,Reference proteome,Transport,
381	TNFRSF10C	down-regulated	ENSG00000173535,	TNF receptor superfamily member 10c(TNFRSF10C)	GO:0006954~inflammatory response,GO:0006955~immune response,GO:0007165~signal transduction,GO:0007275~multicellular organism development,GO:0008625~extrinsic apoptotic signaling pathway via death domain receptors,GO:0032496~response to lipopolysaccharide,GO:0033209~tumor necrosis factor-mediated signaling pathway,GO:0042127~regulation of cell proliferation,GO:0042981~regulation of apoptotic proce…	GO:0005886~plasma membrane,GO:0005887~integral component of plasma membrane,GO:0016021~integral component of membrane,GO:0031225~anchored component of membrane,	GO:0004888~transmembrane signaling receptor activity,GO:0005031~tumor necrosis factor-activated receptor activity,GO:0045569~TRAIL binding,	hsa04060:Cytokine-cytokine receptor interaction,hsa04210:Apoptosis,hsa04650:Natural killer cell mediated cytotoxicity,hsa05162:Measles,hsa05164:Influenza A,	Apoptosis,Cell membrane,Coiled coil,Complete proteome,Direct protein sequencing,Disulfide bond,Glycoprotein,GPI-anchor,Lipoprotein,Membrane,Polymorphism,Receptor,Reference proteome,Repeat,Signal,Transmembrane,Transmembrane helix,
382	TTC39C	down-regulated	ENSG00000168234,	tetratricopeptide repeat domain 39C(TTC39C)					Alternative splicing,Complete proteome,Proteomics identification,Reference proteome,Repeat,Signal,TPR repeat,
383	TXLNA	down-regulated	ENSG00000084652,	taxilin alpha(TXLNA)	GO:0006887~exocytosis,GO:0008283~cell proliferation,GO:0042113~B cell activation,	GO:0005576~extracellular region,GO:0005737~cytoplasm,GO:0016020~membrane,	GO:0005125~cytokine activity,GO:0005515~protein binding,GO:0019905~syntaxin binding,GO:0030372~high molecular weight B cell growth factor receptor binding,		Coiled coil,Complete proteome,Exocytosis,Phosphoprotein,Reference proteome,
384	UBXN10	down-regulated	ENSG00000162543,	UBX domain protein 10(UBXN10)					Complete proteome,Phosphoprotein,Reference proteome,
385	VASH1	down-regulated	ENSG00000071246,	vasohibin 1(VASH1)	GO:0001525~angiogenesis,GO:0001937~negative regulation of endothelial cell proliferation,GO:0007050~cell cycle arrest,GO:0009611~response to wounding,GO:0010596~negative regulation of endothelial cell migration,GO:0016525~negative regulation of angiogenesis,GO:0043537~negative regulation of blood vessel endothelial cell migration,GO:0060716~labyrinthine layer blood vessel development,GO:1901491~n…	GO:0005615~extracellular space,GO:0005737~cytoplasm,GO:0005783~endoplasmic reticulum,GO:0045177~apical part of cell,	GO:0005515~protein binding,		Alternative splicing,Cell cycle,Complete proteome,Growth arrest,Reference proteome,Secreted,Signal,Ubl conjugation,
386	WNK2	down-regulated	ENSG00000165238,	WNK lysine deficient protein kinase 2(WNK2)	GO:0006468~protein phosphorylation,GO:0008285~negative regulation of cell proliferation,GO:0035556~intracellular signal transduction,GO:0046777~protein autophosphorylation,GO:0070373~negative regulation of ERK1 and ERK2 cascade,GO:2000021~regulation of ion homeostasis,GO:2000651~positive regulation of sodium ion transmembrane transporter activity,	GO:0005737~cytoplasm,GO:0005829~cytosol,GO:0005886~plasma membrane,	GO:0004674~protein serine/threonine kinase activity,GO:0005524~ATP binding,		Alternative splicing,ATP-binding,Cell membrane,Coiled coil,Complete proteome,Cytoplasm,Kinase,Membrane,Methylation,Nucleotide-binding,Phosphoprotein,Polymorphism,Proteomics identification,Reference proteome,Serine/threonine-protein kinase,Transferase,
387	WNT11	down-regulated	ENSG00000085741,	Wnt family member 11(WNT11)	GO:0001649~osteoblast differentiation,GO:0001837~epithelial to mesenchymal transition,GO:0003151~outflow tract morphogenesis,GO:0003402~planar cell polarity pathway involved in axis elongation,GO:0006468~protein phosphorylation,GO:0007223~Wnt signaling pathway, calcium modulating pathway,GO:0007275~multicellular organism development,GO:0010628~positive regulation of gene expression,GO:0016055~Wnt…	GO:0005576~extracellular region,GO:0005578~proteinaceous extracellular matrix,GO:0005615~extracellular space,GO:0005737~cytoplasm,	GO:0005096~GTPase activator activity,GO:0005109~frizzled binding,GO:0005515~protein binding,GO:0030295~protein kinase activator activity,GO:0044212~transcription regulatory region DNA binding,	hsa04310:Wnt signaling pathway,hsa04390:Hippo signaling pathway,hsa04550:Signaling pathways regulating pluripotency of stem cells,hsa04916:Melanogenesis,hsa05166:HTLV-I infection,hsa05200:Pathways in cancer,hsa05205:Proteoglycans in cancer,hsa05217:Basal cell carcinoma,	Complete proteome,Developmental protein,Disulfide bond,Extracellular matrix,Glycoprotein,Lipoprotein,Proteomics identification,Reference proteome,Secreted,Signal,Wnt signaling pathway,
388	XPA	down-regulated	ENSG00000136936,	XPA, DNA damage recognition and repair factor(XPA)	GO:0000715~nucleotide-excision repair, DNA damage recognition,GO:0000717~nucleotide-excision repair, DNA duplex unwinding,GO:0006281~DNA repair,GO:0006283~transcription-coupled nucleotide-excision repair,GO:0006284~base-excision repair,GO:0006289~nucleotide-excision repair,GO:0006293~nucleotide-excision repair, preincision complex stabilization,GO:0006294~nucleotide-excision repair, preincision c…	GO:0000110~nucleotide-excision repair factor 1 complex,GO:0005634~nucleus,GO:0005654~nucleoplasm,GO:0005662~DNA replication factor A complex,GO:0005737~cytoplasm,GO:0005794~Golgi apparatus,GO:0045171~intercellular bridge,	GO:0003684~damaged DNA binding,GO:0005515~protein binding,GO:0019904~protein domain specific binding,GO:0042803~protein homodimerization activity,GO:0046872~metal ion binding,	hsa03420:Nucleotide excision repair,	3D-structure,Acetylation,Coiled coil,Complete proteome,Disease mutation,DNA damage,DNA repair,DNA-binding,Isopeptide bond,Metal-binding,Nucleus,Phosphoprotein,Polymorphism,Proteomics identification,Reference proteome,Ubl conjugation,Xeroderma pigmentosum,Zinc,Zinc-finger,
389	ZC3H13	down-regulated	ENSG00000123200,	zinc finger CCCH-type containing 13(ZC3H13)		GO:0005654~nucleoplasm,GO:0016021~integral component of membrane,GO:0016607~nuclear speck,	GO:0005515~protein binding,GO:0044822~poly(A) RNA binding,GO:0046872~metal ion binding,		Alternative splicing,Coiled coil,Complete proteome,Isopeptide bond,Membrane,Metal-binding,Nucleus,Phosphoprotein,Polymorphism,Proteomics identification,Reference proteome,Repeat,Transmembrane,Transmembrane helix,Ubl conjugation,Zinc,Zinc-finger,
390	ZNF385D	down-regulated	ENSG00000151789,	zinc finger protein 385D(ZNF385D)	GO:0072332~intrinsic apoptotic signaling pathway by p53 class mediator,	GO:0005634~nucleus,	GO:0002039~p53 binding,GO:0003723~RNA binding,GO:0008270~zinc ion binding,		Complete proteome,Metal-binding,Nucleus,Polymorphism,Reference proteome,Repeat,Zinc,Zinc-finger,
391	AC025335.1	down-regulated	NA	NA	NA	NA	NA	NA	NA
392	AC080125.1	down-regulated	NA	NA	NA	NA	NA	NA	NA
393	AE000661.37	down-regulated	NA	NA	NA	NA	NA	NA	NA
394	AL137059.1	down-regulated	NA	NA	NA	NA	NA	NA	NA
395	C9orf156	down-regulated	NA	NA	NA	NA	NA	NA	NA
396	CCDC176	down-regulated	NA	NA	NA	NA	NA	NA	NA
397	CHDC2	down-regulated	NA	NA	NA	NA	NA	NA	NA
398	CTC-428H11.2	down-regulated	NA	NA	NA	NA	NA	NA	NA
399	CXorf22	down-regulated	NA	NA	NA	NA	NA	NA	NA
400	CXorf30	down-regulated	NA	NA	NA	NA	NA	NA	NA
401	LEPREL2	down-regulated	NA	NA	NA	NA	NA	NA	NA
402	RP11-144L1.8	down-regulated	NA	NA	NA	NA	NA	NA	NA
403	RP11-167N4.5	down-regulated	NA	NA	NA	NA	NA	NA	NA
404	RP11-244J10.1	down-regulated	NA	NA	NA	NA	NA	NA	NA
405	RPL34P27	down-regulated	NA	NA	NA	NA	NA	NA	NA
406	RPL4P4	down-regulated	NA	NA	NA	NA	NA	NA	NA
407	RPL5P12	down-regulated	NA	NA	NA	NA	NA	NA	NA
408	RPL7AP30	down-regulated	NA	NA	NA	NA	NA	NA	NA
409	SNORA58	down-regulated	NA	NA	NA	NA	NA	NA	NA
410	SNX19P3	down-regulated	NA	NA	NA	NA	NA	NA	NA
