# Supplementary material for: Transcriptome of Male Breast Cancer Matched with Germline Profiling Reveals Novel Molecular Subtypes with Possible Clinical Relevance
Source: Cancers (Basel). 2021 Sep 8;13(18):4515. doi: 10.3390/cancers13184515 (PMC8469418; doi:10.3390/cancers13184515)
Supplement: Supplementary file 1 [file cancers-13-04515-s001.zip › Table S3.xls]

## Sheet: Supplementary Table 4
Supplementary Table S3. List and functional annotation of the 431differentially expressed genes in Cluster 1 compared with Cluster 2 MBCs.
#	Gene.Symbol	Expression	Ensembl ID	Gene Name	GOTERM_BP_DIRECT	GOTERM_CC_DIRECT	GOTERM_MF_DIRECT	KEGG_PATHWAY	UP_KEYWORDS
1	ABCC6P1	up-regulated	ENSG00000256340,	ATP binding cassette subfamily C member 6 pseudogene 1(ABCC6P1)	GO:0008152~metabolic process,GO:0046952~ketone body catabolic process,	GO:0005739~mitochondrion,GO:0031514~motile cilium,	GO:0008260~3-oxoacid CoA-transferase activity,GO:0008410~CoA-transferase activity,	hsa00072:Synthesis and degradation of ketone bodies,hsa00280:Valine, leucine and isoleucine degradation,hsa00650:Butanoate metabolism,	Complete proteome,Mitochondrion,Polymorphism,Reference proteome,Transferase,Transit peptide,
2	ACTBP1	up-regulated		actin, beta pseudogene 1(ACTBP1)	GO:0006000~fructose metabolic process,GO:0006003~fructose 2,6-bisphosphate metabolic process,GO:0006089~lactate metabolic process,GO:0006096~glycolytic process,GO:0009749~response to glucose,GO:0016311~dephosphorylation,GO:0032024~positive regulation of insulin secretion,GO:0033133~positive regulation of glucokinase activity,GO:0046835~carbohydrate phosphorylation,GO:0061621~canonical glycolysis,	GO:0005829~cytosol,	GO:0003824~catalytic activity,GO:0003873~6-phosphofructo-2-kinase activity,GO:0004331~fructose-2,6-bisphosphate 2-phosphatase activity,GO:0005515~protein binding,GO:0005524~ATP binding,GO:0019901~protein kinase binding,	hsa00051:Fructose and mannose metabolism,hsa04152:AMPK signaling pathway,hsa04919:Thyroid hormone signaling pathway,	Acetylation,Alternative splicing,ATP-binding,Complete proteome,Hydrolase,Kinase,Multifunctional enzyme,Nucleotide-binding,Phosphoprotein,Proteomics identification,Reference proteome,Transferase,
3	ADCK5	up-regulated	ENSG00000173137,	aarF domain containing kinase 5(ADCK5)	GO:0007264~small GTPase mediated signal transduction,GO:0032456~endocytic recycling,	GO:0005634~nucleus,GO:0005737~cytoplasm,GO:0005886~plasma membrane,GO:0030175~filopodium,	GO:0003924~GTPase activity,GO:0005515~protein binding,GO:0005525~GTP binding,GO:0043014~alpha-tubulin binding,		Alternative splicing,Cell membrane,Cell projection,Complete proteome,Cytoplasm,GTP-binding,Lipoprotein,Membrane,Myristate,Nucleotide-binding,Reference proteome,Transport,
4	APH1A	up-regulated	ENSG00000117362,	aph-1 homolog A, gamma-secretase subunit(APH1A)	GO:0006351~transcription, DNA-templated,GO:0006355~regulation of transcription, DNA-templated,GO:0006366~transcription from RNA polymerase II promoter,GO:0006974~cellular response to DNA damage stimulus,GO:0008284~positive regulation of cell proliferation,GO:0030097~hemopoiesis,GO:0043627~response to estrogen,GO:0045944~positive regulation of transcription from RNA polymerase II promoter,GO:00515…	GO:0005634~nucleus,GO:0005654~nucleoplasm,GO:0005719~nuclear euchromatin,GO:0035097~histone methyltransferase complex,GO:0044666~MLL3/4 complex,GO:0048188~Set1C/COMPASS complex,GO:0071339~MLL1 complex,	GO:0003677~DNA binding,GO:0005515~protein binding,GO:0008013~beta-catenin binding,GO:0008168~methyltransferase activity,GO:0018024~histone-lysine N-methyltransferase activity,GO:0042800~histone methyltransferase activity (H3-K4 specific),GO:0044212~transcription regulatory region DNA binding,GO:0046872~metal ion binding,GO:1990188~euchromatin binding,		3D-structure,Acetylation,Alternative splicing,Chromatin regulator,Complete proteome,DNA-binding,Metal-binding,Methylation,Methyltransferase,Nucleus,Phosphoprotein,Polymorphism,Proteomics identification,Reference proteome,Transcription,Transcription regulation,Transferase,Zinc,Zinc-finger,
5	APMAP	up-regulated	ENSG00000101474,	adipocyte plasma membrane associated protein(APMAP)
6	APOBEC3H	up-regulated	ENSG00000100298,	apolipoprotein B mRNA editing enzyme catalytic subunit 3H(APOBEC3H)			GO:0005524~ATP binding,		ATP-binding,Complete proteome,Nucleotide-binding,Proteomics identification,Reference proteome,
7	ARL4C	up-regulated	ENSG00000188042,	ADP ribosylation factor like GTPase 4C(ARL4C)	GO:0006915~apoptotic process,				Alternative splicing,Apoptosis,Complete proteome,Phosphoprotein,Proteomics identification,Reference proteome,
8	ASH2L	up-regulated	ENSG00000129691,	ASH2 like histone lysine methyltransferase complex subunit(ASH2L)	GO:0006898~receptor-mediated endocytosis,GO:0008037~cell recognition,GO:0008283~cell proliferation,GO:0031295~T cell costimulation,GO:0097190~apoptotic signaling pathway,	GO:0005886~plasma membrane,GO:0005887~integral component of plasma membrane,GO:0009897~external side of plasma membrane,GO:0016020~membrane,GO:0016021~integral component of membrane,	GO:0004872~receptor activity,GO:0004888~transmembrane signaling receptor activity,GO:0005044~scavenger receptor activity,GO:0005515~protein binding,	hsa04640:Hematopoietic cell lineage,	3D-structure,Cell membrane,Complete proteome,Disulfide bond,Glycoprotein,Membrane,Phosphoprotein,Polymorphism,Proteomics identification,Reference proteome,Repeat,Signal,Transmembrane,Transmembrane helix,
9	ASIC1	up-regulated	ENSG00000110881,	acid sensing ion channel subunit 1(ASIC1)					Complete proteome,Reference proteome,
10	ATAD3C	up-regulated	ENSG00000215915,	ATPase family, AAA domain containing 3C(ATAD3C)	GO:0001508~action potential,GO:0001575~globoside metabolic process,GO:0006520~cellular amino acid metabolic process,GO:0006672~ceramide metabolic process,GO:0006678~glucosylceramide metabolic process,GO:0006681~galactosylceramide metabolic process,GO:0006684~sphingomyelin metabolic process,GO:0006898~receptor-mediated endocytosis,GO:0007034~vacuolar transport,GO:0007040~lysosome organization,GO:0…	GO:0000139~Golgi membrane,GO:0005634~nucleus,GO:0005737~cytoplasm,GO:0005739~mitochondrion,GO:0005764~lysosome,GO:0005765~lysosomal membrane,GO:0005769~early endosome,GO:0005770~late endosome,GO:0005776~autophagosome,GO:0005783~endoplasmic reticulum,GO:0005794~Golgi apparatus,GO:0005795~Golgi stack,GO:0005802~trans-Golgi network,GO:0005886~plasma membrane,GO:0005901~caveola,GO:0008021~synaptic ve…	GO:0005515~protein binding,GO:0051082~unfolded protein binding,	hsa04142:Lysosome,	Alternative splicing,Complete proteome,Disease mutation,Endosome,Glycoprotein,Lipoprotein,Lysosome,Membrane,Methylation,Neurodegeneration,Neuronal ceroid lipofuscinosis,Phosphoprotein,Prenylation,Proteomics identification,Reference proteome,Signal,Transmembrane,Transmembrane helix,Transport,
11	ATXN7	up-regulated	ENSG00000163635,	ataxin 7(ATXN7)	GO:0006357~regulation of transcription from RNA polymerase II promoter,GO:0006368~transcription elongation from RNA polymerase II promoter,GO:0006406~mRNA export from nucleus,GO:0015031~protein transport,GO:0016578~histone deubiquitination,GO:0016973~poly(A)+ mRNA export from nucleus,GO:0045893~positive regulation of transcription, DNA-templated,GO:0061179~negative regulation of insulin secretion…	GO:0000124~SAGA complex,GO:0005643~nuclear pore,GO:0070390~transcription export complex 2,GO:0071819~DUBm complex,	GO:0003682~chromatin binding,GO:0003713~transcription coactivator activity,GO:0030374~ligand-dependent nuclear receptor transcription coactivator activity,		3D-structure,Acetylation,Activator,Alternative splicing,Chromatin regulator,Complete proteome,mRNA transport,Nuclear pore complex,Nucleus,Protein transport,Proteomics identification,Reference proteome,Transcription,Transcription regulation,Translocation,Transport,
12	B3GALT5	up-regulated	ENSG00000183778,	beta-1,3-galactosyltransferase 5(B3GALT5)	GO:0018108~peptidyl-tyrosine phosphorylation,GO:0048013~ephrin receptor signaling pathway,	GO:0005654~nucleoplasm,GO:0005886~plasma membrane,GO:0005887~integral component of plasma membrane,GO:0016021~integral component of membrane,	GO:0004672~protein kinase activity,GO:0004713~protein tyrosine kinase activity,GO:0005003~ephrin receptor activity,GO:0005524~ATP binding,	hsa04360:Axon guidance,	Alternative splicing,ATP-binding,Complete proteome,Glycoprotein,Kinase,Membrane,Nucleotide-binding,Phosphoprotein,Polymorphism,Proteomics identification,Receptor,Reference proteome,Repeat,Signal,Transferase,Transmembrane,Transmembrane helix,Tyrosine-protein kinase,
13	BCL7C	up-regulated	ENSG00000099385,	BCL tumor suppressor 7C(BCL7C)	GO:0006508~proteolysis,GO:0016567~protein ubiquitination,		GO:0004842~ubiquitin-protein transferase activity,		Alternative splicing,Complete proteome,Leucine-rich repeat,Reference proteome,Repeat,Ubl conjugation pathway,
14	BLCAP	up-regulated	ENSG00000166619,	bladder cancer associated protein(BLCAP)					Complete proteome,Reference proteome,
15	BSN	up-regulated	ENSG00000164061,	bassoon presynaptic cytomatrix protein(BSN)	GO:0002931~response to ischemia,GO:0006915~apoptotic process,GO:0021549~cerebellum development,GO:0021680~cerebellar Purkinje cell layer development,GO:0021681~cerebellar granular layer development,GO:0021702~cerebellar Purkinje cell differentiation,GO:0043066~negative regulation of apoptotic process,GO:0043523~regulation of neuron apoptotic process,GO:0043524~negative regulation of neuron apopto…	GO:0016021~integral component of membrane,GO:0030054~cell junction,GO:0045121~membrane raft,GO:0045211~postsynaptic membrane,			Alternative splicing,Apoptosis,Cell junction,Cell membrane,Complete proteome,Glycoprotein,Membrane,Postsynaptic cell membrane,Proteomics identification,Reference proteome,Synapse,Transmembrane,Transmembrane helix,
16	C4BPB	up-regulated	ENSG00000123843,	complement component 4 binding protein beta(C4BPB)	GO:0000082~G1/S transition of mitotic cell cycle,GO:0007186~G-protein coupled receptor signaling pathway,GO:0010972~negative regulation of G2/M transition of mitotic cell cycle,	GO:0005886~plasma membrane,GO:0016021~integral component of membrane,	GO:0004930~G-protein coupled receptor activity,		Alternative splicing,Cell membrane,Complete proteome,Disulfide bond,G-protein coupled receptor,Glycoprotein,Membrane,Receptor,Reference proteome,Stress response,Transducer,Transmembrane,Transmembrane helix,
17	C8orf76	up-regulated	ENSG00000189376,	chromosome 8 open reading frame 76(C8orf76)		GO:0005765~lysosomal membrane,GO:0005887~integral component of plasma membrane,GO:0016020~membrane,GO:0016021~integral component of membrane,			Complete proteome,Glycoprotein,Lysosome,Membrane,Reference proteome,Transmembrane,Transmembrane helix,
18	CCDC151	up-regulated	ENSG00000198003,	coiled-coil domain containing 151(CCDC151)	GO:0007186~G-protein coupled receptor signaling pathway,	GO:0005886~plasma membrane,GO:0016021~integral component of membrane,	GO:0004965~G-protein coupled GABA receptor activity,	hsa04080:Neuroactive ligand-receptor interaction,	Alternative splicing,Cell membrane,Coiled coil,Complete proteome,G-protein coupled receptor,Glycoprotein,Membrane,Polymorphism,Receptor,Reference proteome,Transducer,Transmembrane,Transmembrane helix,
19	CCDC78	up-regulated	ENSG00000162004,	coiled-coil domain containing 78(CCDC78)	GO:0035556~intracellular signal transduction,GO:0051685~maintenance of ER location,	GO:0016591~DNA-directed RNA polymerase II, holoenzyme,			Coiled coil,Complete proteome,Polymorphism,Reference proteome,
20	CCNI2	up-regulated	ENSG00000205089,	cyclin I family member 2(CCNI2)	GO:0006342~chromatin silencing,GO:0045944~positive regulation of transcription from RNA polymerase II promoter,GO:0071392~cellular response to estradiol stimulus,	GO:0000786~nucleosome,GO:0001740~Barr body,GO:0005634~nucleus,GO:0005719~nuclear euchromatin,GO:0005720~nuclear heterochromatin,GO:0070062~extracellular exosome,	GO:0000978~RNA polymerase II core promoter proximal region sequence-specific DNA binding,GO:0000979~RNA polymerase II core promoter sequence-specific DNA binding,GO:0000980~RNA polymerase II distal enhancer sequence-specific DNA binding,GO:0005515~protein binding,GO:0031490~chromatin DNA binding,GO:0031492~nucleosomal DNA binding,GO:0046982~protein heterodimerization activity,	hsa05034:Alcoholism,hsa05322:Systemic lupus erythematosus,	3D-structure,Acetylation,Chromosome,Complete proteome,DNA-binding,Isopeptide bond,Methylation,Nucleosome core,Nucleus,Reference proteome,Ubl conjugation,
21	CD5	up-regulated	ENSG00000110448,	CD5 molecule(CD5)	GO:0005975~carbohydrate metabolic process,GO:0043568~positive regulation of insulin-like growth factor receptor signaling pathway,GO:0048741~skeletal muscle fiber development,GO:0051897~positive regulation of protein kinase B signaling,	GO:0016021~integral component of membrane,GO:0031965~nuclear membrane,	GO:0004553~hydrolase activity, hydrolyzing O-glycosyl compounds,		Complete proteome,Glycoprotein,Glycosidase,Hydrolase,Membrane,Polymorphism,Proteomics identification,Reference proteome,Signal-anchor,Transmembrane,Transmembrane helix,
22	CDPF1	up-regulated	ENSG00000205643,	cysteine rich DPF motif domain containing 1(CDPF1)	GO:0001913~T cell mediated cytotoxicity,GO:0002429~immune response-activating cell surface receptor signaling pathway,GO:0006979~response to oxidative stress,GO:0009408~response to heat,GO:0016032~viral process,GO:0019835~cytolysis,GO:0019882~antigen processing and presentation,GO:0032526~response to retinoic acid,GO:0042267~natural killer cell mediated cytotoxicity,GO:0046629~gamma-delta T cell …	GO:0005886~plasma membrane,GO:0009986~cell surface,GO:0016021~integral component of membrane,	GO:0003823~antigen binding,GO:0046703~natural killer cell lectin-like receptor binding,		3D-structure,Adaptive immunity,Alternative splicing,Cell membrane,Complete proteome,Cytolysis,Disulfide bond,Glycoprotein,Host-virus interaction,Immunity,Immunoglobulin domain,Membrane,Polymorphism,Proteomics identification,Reference proteome,Signal,Transmembrane,Transmembrane helix,
23	CHI3L1	up-regulated	ENSG00000133048,	chitinase 3 like 1(CHI3L1)
24	CHRNA7	up-regulated	ENSG00000175344,	cholinergic receptor nicotinic alpha 7 subunit(CHRNA7)	GO:0007141~male meiosis I,GO:0007275~multicellular organism development,GO:0007281~germ cell development,GO:0007283~spermatogenesis,GO:0034587~piRNA metabolic process,GO:0043046~DNA methylation involved in gamete generation,	GO:0005622~intracellular,GO:0043186~P granule,GO:0071546~pi-body,	GO:0000287~magnesium ion binding,GO:0003723~RNA binding,GO:0004004~ATP-dependent RNA helicase activity,GO:0005524~ATP binding,		Alternative splicing,ATP-binding,Complete proteome,Cytoplasm,Developmental protein,Helicase,Hydrolase,Nucleotide-binding,Polymorphism,Reference proteome,
25	CIRBP-AS1	up-regulated		CIRBP antisense RNA 1(CIRBP-AS1)	GO:0002376~immune system process,	GO:0005634~nucleus,GO:0005737~cytoplasm,	GO:0005515~protein binding,		Alternative splicing,Complete proteome,Cytoplasm,Immunity,Nucleus,Phosphoprotein,Polymorphism,Proteomics identification,Reference proteome,Tumor antigen,
26	CLN3	up-regulated	ENSG00000188603,ENSG00000261832,	CLN3, battenin(CLN3)	GO:0006915~apoptotic process,GO:0006955~immune response,GO:0007275~multicellular organism development,GO:0010917~negative regulation of mitochondrial membrane potential,GO:0010950~positive regulation of endopeptidase activity,GO:0015914~phospholipid transport,GO:0042981~regulation of apoptotic process,GO:0043066~negative regulation of apoptotic process,GO:0045580~regulation of T cell differentiat…	GO:0005654~nucleoplasm,GO:0005739~mitochondrion,GO:0005758~mitochondrial intermembrane space,GO:0043234~protein complex,	GO:0005515~protein binding,GO:1990050~phosphatidic acid transporter activity,		Alternative splicing,Apoptosis,Complete proteome,Lipid transport,Mitochondrion,Proteomics identification,Reference proteome,Transit peptide,Transport,
27	CNN2	up-regulated	ENSG00000064666,	calponin 2(CNN2)	GO:0007269~neurotransmitter secretion,GO:0014047~glutamate secretion,GO:0048172~regulation of short-term neuronal synaptic plasticity,	GO:0001669~acrosomal vesicle,GO:0005829~cytosol,GO:0048786~presynaptic active zone,GO:0098875~epididymosome,	GO:0005515~protein binding,		Alternative splicing,Coiled coil,Complete proteome,Cytoplasm,Cytoplasmic vesicle,Phosphoprotein,Polymorphism,Proteomics identification,Reference proteome,Repeat,
28	CP	up-regulated	ENSG00000047457,	ceruloplasmin(CP)	GO:0007264~small GTPase mediated signal transduction,GO:0015031~protein transport,GO:1903307~positive regulation of regulated secretory pathway,	GO:0005622~intracellular,GO:0005737~cytoplasm,GO:0005886~plasma membrane,GO:0005929~cilium,GO:0010008~endosome membrane,GO:0048471~perinuclear region of cytoplasm,GO:0070062~extracellular exosome,GO:0072372~primary cilium,	GO:0005515~protein binding,GO:0005525~GTP binding,		Alternative splicing,Cell membrane,Complete proteome,GTP-binding,Lipoprotein,Membrane,Methylation,Nucleotide-binding,Prenylation,Protein transport,Proteomics identification,Reference proteome,Transport,
29	CRISP3	up-regulated	ENSG00000096006,	cysteine rich secretory protein 3(CRISP3)	GO:0007264~small GTPase mediated signal transduction,GO:0015031~protein transport,	GO:0005622~intracellular,GO:0005793~endoplasmic reticulum-Golgi intermediate compartment,GO:0016023~cytoplasmic, membrane-bounded vesicle,GO:0031410~cytoplasmic vesicle,	GO:0005515~protein binding,GO:0005525~GTP binding,		Acetylation,Alternative splicing,Complete proteome,Cytoplasmic vesicle,Direct protein sequencing,GTP-binding,Lipoprotein,Methylation,Nucleotide-binding,Polymorphism,Prenylation,Protein transport,Proteomics identification,Reference proteome,Transport,
30	CST4	up-regulated	ENSG00000101441,	cystatin S(CST4)
31	CTSW	up-regulated	ENSG00000172543,	cathepsin W(CTSW)	GO:0007165~signal transduction,GO:0008156~negative regulation of DNA replication,GO:0008285~negative regulation of cell proliferation,GO:0042127~regulation of cell proliferation,GO:0098609~cell-cell adhesion,	GO:0001726~ruffle,GO:0005615~extracellular space,GO:0005634~nucleus,GO:0005737~cytoplasm,GO:0005913~cell-cell adherens junction,GO:0070062~extracellular exosome,	GO:0005509~calcium ion binding,GO:0005515~protein binding,GO:0042803~protein homodimerization activity,GO:0044548~S100 protein binding,GO:0048306~calcium-dependent protein binding,GO:0098641~cadherin binding involved in cell-cell adhesion,		3D-structure,Acetylation,Calcium,Complete proteome,Cytoplasm,Direct protein sequencing,Disulfide bond,Metal-binding,Nucleus,Phosphoprotein,Reference proteome,Repeat,
32	CYP4B1	up-regulated	ENSG00000142973,	cytochrome P450 family 4 subfamily B member 1(CYP4B1)	GO:0001816~cytokine production,GO:0002523~leukocyte migration involved in inflammatory response,GO:0002526~acute inflammatory response,GO:0002544~chronic inflammatory response,GO:0002793~positive regulation of peptide secretion,GO:0006914~autophagy,GO:0006915~apoptotic process,GO:0006919~activation of cysteine-type endopeptidase activity involved in apoptotic process,GO:0006954~inflammatory respo…	GO:0005576~extracellular region,GO:0005615~extracellular space,GO:0005634~nucleus,GO:0005829~cytosol,GO:0005856~cytoskeleton,GO:0005886~plasma membrane,GO:0070062~extracellular exosome,	GO:0005509~calcium ion binding,GO:0005515~protein binding,GO:0008017~microtubule binding,GO:0008270~zinc ion binding,GO:0035662~Toll-like receptor 4 binding,GO:0050544~arachidonic acid binding,GO:0050786~RAGE receptor binding,		3D-structure,Antimicrobial,Apoptosis,Autophagy,Calcium,Cell membrane,Chemotaxis,Complete proteome,Cytoplasm,Cytoskeleton,Direct protein sequencing,Immunity,Inflammatory response,Innate immunity,Membrane,Metal-binding,Reference proteome,Repeat,S-nitrosylation,Secreted,Zinc,
33	CYP4Z1	up-regulated	ENSG00000186160,	cytochrome P450 family 4 subfamily Z member 1(CYP4Z1)	GO:0007029~endoplasmic reticulum organization,GO:0007031~peroxisome organization,GO:0010628~positive regulation of gene expression,GO:0015031~protein transport,GO:0016559~peroxisome fission,GO:0048208~COPII vesicle coating,GO:0070863~positive regulation of protein exit from endoplasmic reticulum,GO:0070972~protein localization to endoplasmic reticulum,	GO:0000139~Golgi membrane,GO:0005789~endoplasmic reticulum membrane,GO:0005829~cytosol,GO:0043231~intracellular membrane-bounded organelle,			Alternative splicing,Complete proteome,Endoplasmic reticulum,ER-Golgi transport,Golgi apparatus,Membrane,Phosphoprotein,Polymorphism,Protein transport,Proteomics identification,Reference proteome,Signal,Transport,
34	CYP4Z2P	up-regulated	ENSG00000154198,	cytochrome P450 family 4 subfamily Z member 2, pseudogene(CYP4Z2P)	GO:0007268~chemical synaptic transmission,GO:0007409~axonogenesis,GO:0007625~grooming behavior,GO:0009410~response to xenobiotic stimulus,GO:0021756~striatum development,GO:0030534~adult behavior,GO:0043588~skin development,GO:0048813~dendrite morphogenesis,GO:0051965~positive regulation of synapse assembly,GO:0072358~cardiovascular system development,	GO:0016021~integral component of membrane,GO:0043235~receptor complex,			Alternative splicing,Complete proteome,Glycoprotein,Leucine-rich repeat,Membrane,Reference proteome,Repeat,Signal,Transmembrane,Transmembrane helix,
35	DGAT1	up-regulated	ENSG00000185000,	diacylglycerol O-acyltransferase 1(DGAT1)	GO:0000184~nuclear-transcribed mRNA catabolic process, nonsense-mediated decay,GO:0001654~eye development,GO:0007420~brain development,GO:0007507~heart development,	GO:0005622~intracellular,GO:0005829~cytosol,	GO:0005515~protein binding,GO:0042802~identical protein binding,		Acetylation,Alternative splicing,Complete proteome,Nonsense-mediated mRNA decay,Phosphoprotein,Proteomics identification,Reference proteome,
36	DNTTIP1	up-regulated	ENSG00000101457,	deoxynucleotidyltransferase terminal interacting protein 1(DNTTIP1)	GO:0005975~carbohydrate metabolic process,GO:0006486~protein glycosylation,GO:0006688~glycosphingolipid biosynthetic process,GO:0008284~positive regulation of cell proliferation,GO:0034605~cellular response to heat,GO:0097503~sialylation,	GO:0000139~Golgi membrane,GO:0005794~Golgi apparatus,GO:0016021~integral component of membrane,GO:0030173~integral component of Golgi membrane,	GO:0003828~alpha-N-acetylneuraminate alpha-2,8-sialyltransferase activity,GO:0008373~sialyltransferase activity,	hsa00601:Glycosphingolipid biosynthesis - lacto and neolacto series,hsa00603:Glycosphingolipid biosynthesis - globo series,hsa00604:Glycosphingolipid biosynthesis - ganglio series,hsa01100:Metabolic pathways,	Alternative splicing,Complete proteome,Disulfide bond,Glycoprotein,Glycosyltransferase,Golgi apparatus,Lipid metabolism,Membrane,Proteomics identification,Reference proteome,Signal-anchor,Sphingolipid metabolism,Transferase,Transmembrane,Transmembrane helix,
37	EIF4A2P2	up-regulated		eukaryotic translation initiation factor 4A2 pseudogene 2(EIF4A2P2)					Complete proteome,Reference proteome,
38	EMBP1	up-regulated	ENSG00000231752,	embigin pseudogene 1(EMBP1)					Complete proteome,Reference proteome,
39	ENHO	up-regulated	ENSG00000168913,	energy homeostasis associated(ENHO)					Complete proteome,Reference proteome,
40	ENY2	up-regulated	ENSG00000120533,	ENY2, transcription and export complex 2 subunit(ENY2)					Complete proteome,Reference proteome,Signal,
41	EPHA6	up-regulated	ENSG00000080224,	EPH receptor A6(EPHA6)					Complete proteome,Reference proteome,Signal,
42	EPHX1	up-regulated	ENSG00000143819,	epoxide hydrolase 1(EPHX1)	GO:0007417~central nervous system development,GO:0007568~aging,GO:0008285~negative regulation of cell proliferation,GO:0009725~response to hormone,GO:0010951~negative regulation of endopeptidase activity,GO:0022617~extracellular matrix disassembly,GO:0032487~regulation of Rap protein signal transduction,GO:0034097~response to cytokine,GO:0042493~response to drug,GO:0043410~positive regulation of …	GO:0005576~extracellular region,GO:0005578~proteinaceous extracellular matrix,GO:0005615~extracellular space,GO:0009986~cell surface,GO:0030426~growth cone,GO:0031012~extracellular matrix,GO:0043025~neuronal cell body,GO:0070062~extracellular exosome,	GO:0002020~protease binding,GO:0005178~integrin binding,GO:0005515~protein binding,GO:0008191~metalloendopeptidase inhibitor activity,GO:0046872~metal ion binding,		3D-structure,Complete proteome,Direct protein sequencing,Disulfide bond,Metal-binding,Metalloenzyme inhibitor,Metalloprotease inhibitor,Protease inhibitor,Proteomics identification,Reference proteome,Secreted,Signal,Zinc,
43	EQTN	up-regulated	ENSG00000120160,	equatorin(EQTN)	GO:0006810~transport,GO:0006865~amino acid transport,GO:0006874~cellular calcium ion homeostasis,GO:0008361~regulation of cell size,GO:0010961~cellular magnesium ion homeostasis,GO:0031133~regulation of axon diameter,GO:0042552~myelination,GO:0048741~skeletal muscle fiber development,	GO:0005886~plasma membrane,GO:0016021~integral component of membrane,	GO:0005215~transporter activity,GO:0005515~protein binding,		Amino-acid transport,Blood group antigen,Complete proteome,Direct protein sequencing,Disease mutation,Disulfide bond,Membrane,Phosphoprotein,Reference proteome,Signal,Transmembrane,Transmembrane helix,Transport,
44	EXTL1	up-regulated	ENSG00000158008,	exostosin like glycosyltransferase 1(EXTL1)	GO:0006468~protein phosphorylation,	GO:0016021~integral component of membrane,	GO:0004674~protein serine/threonine kinase activity,GO:0005515~protein binding,		Complete proteome,Kinase,Membrane,Polymorphism,Proteomics identification,Reference proteome,Serine/threonine-protein kinase,Transferase,Transmembrane,Transmembrane helix,
45	FABP3	up-regulated	ENSG00000121769,	fatty acid binding protein 3(FABP3)	GO:0006810~transport,GO:0006814~sodium ion transport,GO:0007165~signal transduction,GO:0007613~memory,GO:0008306~associative learning,GO:0009268~response to pH,GO:0010447~response to acidic pH,GO:0034220~ion transmembrane transport,GO:0035725~sodium ion transmembrane transport,GO:0042391~regulation of membrane potential,GO:0046929~negative regulation of neurotransmitter secretion,GO:0050915~senso…	GO:0005886~plasma membrane,GO:0005887~integral component of plasma membrane,GO:0009986~cell surface,GO:0016021~integral component of membrane,GO:0045202~synapse,	GO:0005272~sodium channel activity,GO:0005515~protein binding,GO:0015280~ligand-gated sodium channel activity,GO:0022839~ion gated channel activity,GO:0044736~acid-sensing ion channel activity,	hsa04750:Inflammatory mediator regulation of TRP channels,	Alternative splicing,Calcium,Calcium transport,Cell membrane,Complete proteome,Disulfide bond,Glycoprotein,Ion channel,Ion transport,Membrane,Phosphoprotein,Proteomics identification,Reference proteome,Sodium,Sodium channel,Sodium transport,Transmembrane,Transmembrane helix,Transport,
46	FAIM2	up-regulated	ENSG00000135472,	Fas apoptotic inhibitory molecule 2(FAIM2)
47	FAM153C	up-regulated	ENSG00000204677,	family with sequence similarity 153, member C, pseudogene(FAM153C)	GO:0009058~biosynthetic process,	GO:0005783~endoplasmic reticulum,GO:0009986~cell surface,GO:0016020~membrane,GO:0016021~integral component of membrane,GO:0070062~extracellular exosome,	GO:0004064~arylesterase activity,GO:0016844~strictosidine synthase activity,		Acetylation,Alternative splicing,Complete proteome,Glycoprotein,Membrane,Phosphoprotein,Polymorphism,Proteomics identification,Reference proteome,Signal-anchor,Transmembrane,Transmembrane helix,
48	FAM3B	up-regulated	ENSG00000183844,	family with sequence similarity 3 member B(FAM3B)	GO:0001656~metanephros development,GO:0006509~membrane protein ectodomain proteolysis,GO:0007219~Notch signaling pathway,GO:0007220~Notch receptor processing,GO:0016485~protein processing,GO:0031293~membrane protein intracellular domain proteolysis,GO:0042987~amyloid precursor protein catabolic process,GO:0043065~positive regulation of apoptotic process,GO:0043085~positive regulation of catalytic…	GO:0005783~endoplasmic reticulum,GO:0005789~endoplasmic reticulum membrane,GO:0005794~Golgi apparatus,GO:0005886~plasma membrane,GO:0005887~integral component of plasma membrane,GO:0016020~membrane,GO:0016021~integral component of membrane,GO:0032580~Golgi cisterna membrane,GO:0070765~gamma-secretase complex,	GO:0004175~endopeptidase activity,GO:0005515~protein binding,	hsa04330:Notch signaling pathway,hsa05010:Alzheimer's disease,	3D-structure,Alternative splicing,Complete proteome,Endoplasmic reticulum,Golgi apparatus,Membrane,Notch signaling pathway,Proteomics identification,Reference proteome,Transmembrane,Transmembrane helix,
49	FANCD2OS	up-regulated	ENSG00000163705,	FANCD2 opposite strand(FANCD2OS)	GO:0009972~cytidine deamination,GO:0010529~negative regulation of transposition,GO:0045087~innate immune response,GO:0045869~negative regulation of single stranded viral RNA replication via double stranded DNA intermediate,GO:0048525~negative regulation of viral process,GO:0051607~defense response to virus,GO:0070383~DNA cytosine deamination,	GO:0000932~cytoplasmic mRNA processing body,GO:0005634~nucleus,GO:0005737~cytoplasm,	GO:0004126~cytidine deaminase activity,GO:0005515~protein binding,GO:0008270~zinc ion binding,GO:0016814~hydrolase activity, acting on carbon-nitrogen (but not peptide) bonds, in cyclic amidines,		Alternative splicing,Antiviral defense,Coiled coil,Complete proteome,Cytoplasm,Hydrolase,Immunity,Innate immunity,Lipoprotein,Metal-binding,Nucleus,Polymorphism,Reference proteome,Zinc,
50	FBXL6	up-regulated	ENSG00000182325,	F-box and leucine rich repeat protein 6(FBXL6)	GO:0000226~microtubule cytoskeleton organization,GO:0006351~transcription, DNA-templated,GO:0006357~regulation of transcription from RNA polymerase II promoter,GO:0006997~nucleus organization,GO:0007601~visual perception,GO:0016578~histone deubiquitination,GO:0042326~negative regulation of phosphorylation,GO:0043569~negative regulation of insulin-like growth factor receptor signaling pathway,GO:0…	GO:0005634~nucleus,GO:0005654~nucleoplasm,GO:0005730~nucleolus,GO:0005737~cytoplasm,GO:0015630~microtubule cytoskeleton,GO:0016363~nuclear matrix,GO:0030914~STAGA complex,	GO:0003682~chromatin binding,GO:0005515~protein binding,		3D-structure,Alternative splicing,Complete proteome,Cytoplasm,Cytoskeleton,Disease mutation,Isopeptide bond,Neurodegeneration,Nucleus,Polymorphism,Proteomics identification,Reference proteome,Spinocerebellar ataxia,Transcription,Transcription regulation,Triplet repeat expansion,Ubl conjugation,
51	FUT9	up-regulated	ENSG00000172461,	fucosyltransferase 9(FUT9)	GO:0007268~chemical synaptic transmission,GO:0007416~synapse assembly,GO:0035418~protein localization to synapse,	GO:0005634~nucleus,GO:0009986~cell surface,GO:0014069~postsynaptic density,GO:0030054~cell junction,GO:0030424~axon,GO:0030425~dendrite,GO:0044306~neuron projection terminus,GO:0048786~presynaptic active zone,GO:0048788~cytoskeleton of presynaptic active zone,GO:0060076~excitatory synapse,	GO:0046872~metal ion binding,		Cell junction,Coiled coil,Complete proteome,Cytoplasm,Cytoskeleton,Glycoprotein,Lipoprotein,Metal-binding,Methylation,Myristate,Phosphoprotein,Polymorphism,Reference proteome,Repeat,Synapse,Synaptosome,Zinc,Zinc-finger,
52	GCOM2	up-regulated		GRINL1B complex locus 2 (pseudogene)(GCOM2)	GO:0006486~protein glycosylation,	GO:0000139~Golgi membrane,GO:0005783~endoplasmic reticulum,GO:0005794~Golgi apparatus,GO:0016021~integral component of membrane,	GO:0008378~galactosyltransferase activity,GO:0008499~UDP-galactose:beta-N-acetylglucosamine beta-1,3-galactosyltransferase activity,	hsa00601:Glycosphingolipid biosynthesis - lacto and neolacto series,hsa00603:Glycosphingolipid biosynthesis - globo series,hsa01100:Metabolic pathways,	Complete proteome,Glycoprotein,Glycosyltransferase,Golgi apparatus,Membrane,Polymorphism,Proteomics identification,Reference proteome,Signal-anchor,Transferase,Transmembrane,Transmembrane helix,
53	GGH	up-regulated	ENSG00000137563,	gamma-glutamyl hydrolase(GGH)	GO:0007049~cell cycle,GO:0030262~apoptotic nuclear changes,	GO:0016021~integral component of membrane,	GO:0005515~protein binding,		Apoptosis,Cell cycle,Complete proteome,Membrane,Reference proteome,RNA editing,Transmembrane,Transmembrane helix,
54	GNLY	up-regulated	ENSG00000115523,	granulysin(GNLY)	GO:0007010~cytoskeleton organization,GO:0010628~positive regulation of gene expression,GO:0030097~hemopoiesis,GO:0030336~negative regulation of cell migration,GO:0031032~actomyosin structure organization,GO:0032970~regulation of actin filament-based process,GO:0042060~wound healing,GO:0042127~regulation of cell proliferation,GO:0050765~negative regulation of phagocytosis,GO:0071260~cellular respo…	GO:0001725~stress fiber,GO:0005856~cytoskeleton,GO:0005911~cell-cell junction,GO:0005913~cell-cell adherens junction,GO:0005925~focal adhesion,GO:0016020~membrane,GO:0070062~extracellular exosome,	GO:0003779~actin binding,GO:0005516~calmodulin binding,GO:0098641~cadherin binding involved in cell-cell adhesion,		3D-structure,Acetylation,Actin-binding,Alternative splicing,Calmodulin-binding,Complete proteome,Direct protein sequencing,Phosphoprotein,Proteomics identification,Reference proteome,Repeat,
55	GPR132	up-regulated	ENSG00000183484,	G protein-coupled receptor 132(GPR132)	GO:0002576~platelet degranulation,GO:0006955~immune response,GO:0051603~proteolysis involved in cellular protein catabolic process,	GO:0005576~extracellular region,GO:0005615~extracellular space,GO:0005764~lysosome,GO:0016020~membrane,GO:0031089~platelet dense granule lumen,	GO:0004197~cysteine-type endopeptidase activity,GO:0008234~cysteine-type peptidase activity,	hsa04142:Lysosome,	Complete proteome,Direct protein sequencing,Disulfide bond,Glycoprotein,Hydrolase,Polymorphism,Protease,Proteomics identification,Reference proteome,Signal,Thiol protease,Zymogen,
56	GPR137B	up-regulated	ENSG00000077585,	G protein-coupled receptor 137B(GPR137B)	GO:0006825~copper ion transport,GO:0006879~cellular iron ion homeostasis,GO:0055114~oxidation-reduction process,	GO:0005576~extracellular region,GO:0005615~extracellular space,GO:0005623~cell,GO:0005765~lysosomal membrane,GO:0070062~extracellular exosome,GO:0072562~blood microparticle,	GO:0004322~ferroxidase activity,GO:0005507~copper ion binding,GO:0051087~chaperone binding,	hsa00860:Porphyrin and chlorophyll metabolism,	3D-structure,Complete proteome,Copper,Copper transport,Direct protein sequencing,Disulfide bond,Glycoprotein,Ion transport,Metal-binding,Oxidoreductase,Phosphoprotein,Polymorphism,Proteomics identification,Reference proteome,Repeat,Secreted,Signal,Transport,
57	GPR156	up-regulated	ENSG00000175697,	G protein-coupled receptor 156(GPR156)	GO:0005975~carbohydrate metabolic process,GO:0006032~chitin catabolic process,GO:0006915~apoptotic process,GO:0006954~inflammatory response,GO:0007250~activation of NF-kappaB-inducing kinase activity,GO:0009612~response to mechanical stimulus,GO:0010800~positive regulation of peptidyl-threonine phosphorylation,GO:0030324~lung development,GO:0034612~response to tumor necrosis factor,GO:0045766~pos…	GO:0005578~proteinaceous extracellular matrix,GO:0005615~extracellular space,GO:0005737~cytoplasm,GO:0005783~endoplasmic reticulum,GO:0048471~perinuclear region of cytoplasm,GO:0070062~extracellular exosome,	GO:0004553~hydrolase activity, hydrolyzing O-glycosyl compounds,GO:0004568~chitinase activity,GO:0005201~extracellular matrix structural constituent,GO:0008061~chitin binding,GO:0030246~carbohydrate binding,		3D-structure,Antimicrobial,Apoptosis,Asthma,Complete proteome,Cytoplasm,Direct protein sequencing,Disulfide bond,Endoplasmic reticulum,Glycoprotein,Inflammatory response,Lectin,Polymorphism,Proteomics identification,Reference proteome,Secreted,Signal,
58	GRIN2D	up-regulated	ENSG00000105464,	glutamate ionotropic receptor NMDA type subunit 2D(GRIN2D)	GO:0000187~activation of MAPK activity,GO:0001666~response to hypoxia,GO:0001988~positive regulation of heart rate involved in baroreceptor response to decreased systemic arterial blood pressure,GO:0006811~ion transport,GO:0006816~calcium ion transport,GO:0006874~cellular calcium ion homeostasis,GO:0006897~endocytosis,GO:0007165~signal transduction,GO:0007271~synaptic transmission, cholinergic,GO…	GO:0005886~plasma membrane,GO:0005892~acetylcholine-gated channel complex,GO:0009897~external side of plasma membrane,GO:0016021~integral component of membrane,GO:0016324~apical plasma membrane,GO:0030054~cell junction,GO:0030673~axolemma,GO:0045211~postsynaptic membrane,	GO:0001540~beta-amyloid binding,GO:0004889~acetylcholine-activated cation-selective channel activity,GO:0005230~extracellular ligand-gated ion channel activity,GO:0015276~ligand-gated ion channel activity,GO:0015464~acetylcholine receptor activity,GO:0015643~toxic substance binding,GO:0017081~chloride channel regulator activity,GO:0022848~acetylcholine-gated cation channel activity,GO:0042166~ace…	hsa04020:Calcium signaling pathway,hsa04080:Neuroactive ligand-receptor interaction,hsa04725:Cholinergic synapse,hsa05033:Nicotine addiction,hsa05204:Chemical carcinogenesis,	3D-structure,Alternative splicing,Cell junction,Cell membrane,Complete proteome,Disulfide bond,Glycoprotein,Ion channel,Ion transport,Ligand-gated ion channel,Membrane,Postsynaptic cell membrane,Receptor,Reference proteome,Signal,Synapse,Transmembrane,Transmembrane helix,Transport,
59	GSDMD	up-regulated	ENSG00000104518,	gasdermin D(GSDMD)					Alternative splicing,Complete proteome,Reference proteome,
60	GSG2	up-regulated	ENSG00000177602,	germ cell associated 2, haspin(GSG2)	GO:0003341~cilium movement,GO:0007368~determination of left/right symmetry,GO:0036158~outer dynein arm assembly,GO:0070286~axonemal dynein complex assembly,GO:1902017~regulation of cilium assembly,	GO:0005814~centriole,GO:0005929~cilium,GO:0005930~axoneme,GO:0036064~ciliary basal body,	GO:0005515~protein binding,		Alternative splicing,Cell projection,Ciliopathy,Cilium biogenesis/degradation,Coiled coil,Complete proteome,Cytoplasm,Cytoskeleton,Polymorphism,Primary ciliary dyskinesia,Proteomics identification,Reference proteome,
61	GZMK	up-regulated	ENSG00000113088,	granzyme K(GZMK)	GO:0003009~skeletal muscle contraction,GO:0030030~cell projection organization,GO:0098535~de novo centriole assembly,	GO:0005814~centriole,GO:0016529~sarcoplasmic reticulum,GO:0042383~sarcolemma,GO:0048471~perinuclear region of cytoplasm,GO:0098536~deuterosome,			Alternative splicing,Cell membrane,Cilium biogenesis/degradation,Coiled coil,Complete proteome,Cytoplasm,Cytoskeleton,Membrane,Polymorphism,Proteomics identification,Reference proteome,Sarcoplasmic reticulum,
62	H2AFZ	up-regulated	ENSG00000164032,	H2A histone family member Z(H2AFZ)	GO:0006958~complement activation, classical pathway,GO:0007596~blood coagulation,GO:0030449~regulation of complement activation,GO:0045087~innate immune response,GO:0045732~positive regulation of protein catabolic process,GO:0045959~negative regulation of complement activation, classical pathway,GO:1903027~regulation of opsonization,	GO:0005576~extracellular region,GO:0005615~extracellular space,GO:0005886~plasma membrane,GO:0044216~other organism cell,	GO:0005515~protein binding,	hsa04610:Complement and coagulation cascades,hsa05133:Pertussis,	Alternative splicing,Complement pathway,Complete proteome,Disulfide bond,Glycoprotein,Immunity,Innate immunity,Polymorphism,Proteomics identification,Reference proteome,Repeat,Secreted,Signal,Sushi,
63	HCN3	up-regulated	ENSG00000143630,	hyperpolarization activated cyclic nucleotide gated potassium channel 3(HCN3)					Alternative splicing,Complete proteome,Cyclin,Polymorphism,Reference proteome,
64	HCST	up-regulated	ENSG00000126264,	hematopoietic cell signal transducer(HCST)	GO:0001580~detection of chemical stimulus involved in sensory perception of bitter taste,GO:0001895~retina homeostasis,GO:0045861~negative regulation of proteolysis,GO:2000117~negative regulation of cysteine-type endopeptidase activity,	GO:0005615~extracellular space,GO:0070062~extracellular exosome,	GO:0002020~protease binding,GO:0004869~cysteine-type endopeptidase inhibitor activity,	hsa04970:Salivary secretion,	Complete proteome,Direct protein sequencing,Disulfide bond,Phosphoprotein,Polymorphism,Protease inhibitor,Reference proteome,Secreted,Signal,Thiol protease inhibitor,
65	HK3	up-regulated	ENSG00000160883,	hexokinase 3(HK3)			GO:0005515~protein binding,		Complete proteome,Polymorphism,Proteomics identification,Reference proteome,
66	IDO2	up-regulated	ENSG00000188676,	indoleamine 2,3-dioxygenase 2(IDO2)	GO:0006952~defense response,GO:0045087~innate immune response,	GO:0005576~extracellular region,GO:0005578~proteinaceous extracellular matrix,GO:0005615~extracellular space,GO:0016021~integral component of membrane,GO:0042581~specific granule,GO:0070062~extracellular exosome,			Alternative splicing,Complete proteome,Disulfide bond,Glycoprotein,Membrane,Polymorphism,Proteomics identification,Reference proteome,Secreted,Signal,Transmembrane,Transmembrane helix,
67	IFITM2	up-regulated	ENSG00000185201,	interferon induced transmembrane protein 2(IFITM2)	GO:0018879~biphenyl metabolic process,GO:0018917~fluorene metabolic process,GO:0042738~exogenous drug catabolic process,GO:0055114~oxidation-reduction process,	GO:0005789~endoplasmic reticulum membrane,GO:0016021~integral component of membrane,GO:0031090~organelle membrane,	GO:0004497~monooxygenase activity,GO:0005506~iron ion binding,GO:0008144~drug binding,GO:0015643~toxic substance binding,GO:0016705~oxidoreductase activity, acting on paired donors, with incorporation or reduction of molecular oxygen,GO:0018585~fluorene oxygenase activity,GO:0019825~oxygen binding,GO:0020037~heme binding,GO:0070330~aromatase activity,		Alternative splicing,Complete proteome,Endoplasmic reticulum,Heme,Iron,Membrane,Metal-binding,Microsome,Monooxygenase,Oxidoreductase,Polymorphism,Proteomics identification,Reference proteome,Transmembrane,Transmembrane helix,
68	IGHG1	up-regulated		immunoglobulin heavy constant gamma 1 (G1m marker)(IGHG1)	GO:0055114~oxidation-reduction process,	GO:0005789~endoplasmic reticulum membrane,GO:0016021~integral component of membrane,GO:0031090~organelle membrane,	GO:0005506~iron ion binding,GO:0020037~heme binding,GO:0070330~aromatase activity,		Complete proteome,Endoplasmic reticulum,Heme,Iron,Membrane,Metal-binding,Microsome,Monooxygenase,Oxidoreductase,Polymorphism,Reference proteome,Signal-anchor,Transmembrane,Transmembrane helix,
69	IGHGP	up-regulated		immunoglobulin heavy constant gamma P (non-functional)(IGHGP)	GO:0055114~oxidation-reduction process,	GO:0016021~integral component of membrane,	GO:0005506~iron ion binding,GO:0016705~oxidoreductase activity, acting on paired donors, with incorporation or reduction of molecular oxygen,GO:0020037~heme binding,		Alternative splicing,Complete proteome,Membrane,Reference proteome,Signal-anchor,Transmembrane,Transmembrane helix,
70	IGHV3-11	up-regulated		immunoglobulin heavy variable 3-11 (gene/pseudogene)(IGHV3-11)	GO:0006351~transcription, DNA-templated,GO:0006355~regulation of transcription, DNA-templated,	GO:0000118~histone deacetylase complex,GO:0005634~nucleus,GO:0005654~nucleoplasm,GO:0005730~nucleolus,	GO:0003677~DNA binding,GO:0005515~protein binding,GO:0031491~nucleosome binding,GO:0042803~protein homodimerization activity,		3D-structure,Complete proteome,DNA-binding,Nucleus,Phosphoprotein,Polymorphism,Proteomics identification,Reference proteome,Transcription,Transcription regulation,
71	IGHV3-13	up-regulated		immunoglobulin heavy variable 3-13(IGHV3-13)	GO:0006641~triglyceride metabolic process,GO:0019432~triglyceride biosynthetic process,GO:0019915~lipid storage,GO:0034379~very-low-density lipoprotein particle assembly,GO:0035336~long-chain fatty-acyl-CoA metabolic process,GO:0036155~acylglycerol acyl-chain remodeling,GO:0042572~retinol metabolic process,GO:0046339~diacylglycerol metabolic process,GO:0055089~fatty acid homeostasis,	GO:0005789~endoplasmic reticulum membrane,GO:0016021~integral component of membrane,	GO:0003846~2-acylglycerol O-acyltransferase activity,GO:0004144~diacylglycerol O-acyltransferase activity,GO:0005515~protein binding,GO:0008374~O-acyltransferase activity,GO:0016746~transferase activity, transferring acyl groups,GO:0050252~retinol O-fatty-acyltransferase activity,	hsa00561:Glycerolipid metabolism,hsa00830:Retinol metabolism,hsa01100:Metabolic pathways,hsa04975:Fat digestion and absorption,	Acyltransferase,Complete proteome,Endoplasmic reticulum,Membrane,Phosphoprotein,Proteomics identification,Reference proteome,Transferase,Transmembrane,Transmembrane helix,
72	IGHV3-21	up-regulated		immunoglobulin heavy variable 3-21(IGHV3-21)
73	IGHV3-23	up-regulated		immunoglobulin heavy variable 3-23(IGHV3-23)		GO:0005576~extracellular region,			Alternative splicing,Complete proteome,Reference proteome,Secreted,Signal,
74	IGKV1-12	up-regulated		immunoglobulin kappa variable 1-12(IGKV1-12)	GO:0006725~cellular aromatic compound metabolic process,GO:0006805~xenobiotic metabolic process,GO:0009636~response to toxic substance,GO:0014070~response to organic cyclic compound,GO:0019439~aromatic compound catabolic process,	GO:0005789~endoplasmic reticulum membrane,GO:0016021~integral component of membrane,GO:0031090~organelle membrane,	GO:0004301~epoxide hydrolase activity,GO:0016787~hydrolase activity,GO:0033961~cis-stilbene-oxide hydrolase activity,	hsa00980:Metabolism of xenobiotics by cytochrome P450,hsa04976:Bile secretion,hsa05204:Chemical carcinogenesis,	Aromatic hydrocarbons catabolism,Complete proteome,Detoxification,Direct protein sequencing,Endoplasmic reticulum,Hydrolase,Membrane,Methylation,Microsome,Polymorphism,Proteomics identification,Reference proteome,Signal-anchor,Transmembrane,Transmembrane helix,
75	IGKV1D-39	up-regulated		immunoglobulin kappa variable 1D-39(IGKV1D-39)	GO:0006897~endocytosis,GO:0007342~fusion of sperm to egg plasma membrane,GO:0060478~acrosomal vesicle exocytosis,	GO:0002079~inner acrosomal membrane,GO:0002081~outer acrosomal membrane,GO:0005634~nucleus,GO:0005769~early endosome,GO:0005886~plasma membrane,GO:0016021~integral component of membrane,			Alternative splicing,Complete proteome,Cytoplasmic vesicle,Glycoprotein,Membrane,Polymorphism,Reference proteome,Signal,Transmembrane,Transmembrane helix,
76	IGKV3-20	up-regulated		immunoglobulin kappa variable 3-20(IGKV3-20)
77	IGKV3D-15	up-regulated		immunoglobulin kappa variable 3D-15 (gene/pseudogene)(IGKV3D-15)	GO:0001501~skeletal system development,GO:0006024~glycosaminoglycan biosynthetic process,GO:0006486~protein glycosylation,GO:0015012~heparan sulfate proteoglycan biosynthetic process,	GO:0005789~endoplasmic reticulum membrane,GO:0016021~integral component of membrane,	GO:0050508~glucuronosyl-N-acetylglucosaminyl-proteoglycan 4-alpha-N-acetylglucosaminyltransferase activity,	hsa00534:Glycosaminoglycan biosynthesis - heparan sulfate / heparin,hsa01100:Metabolic pathways,	Complete proteome,Disulfide bond,Endoplasmic reticulum,Glycoprotein,Glycosyltransferase,Membrane,Polymorphism,Reference proteome,Signal-anchor,Transferase,Transmembrane,Transmembrane helix,
78	IGSF5	up-regulated	ENSG00000183067,	immunoglobulin superfamily member 5(IGSF5)			GO:0005515~protein binding,		Alternative splicing,Complete proteome,Reference proteome,
79	IL18RAP	up-regulated	ENSG00000115607,	interleukin 18 receptor accessory protein(IL18RAP)	GO:0006915~apoptotic process,GO:0030073~insulin secretion,	GO:0005576~extracellular region,GO:0005615~extracellular space,GO:0070062~extracellular exosome,	GO:0005125~cytokine activity,		Alternative splicing,Apoptosis,Complete proteome,Cytokine,Direct protein sequencing,Disulfide bond,Glycoprotein,Polymorphism,Proteomics identification,Reference proteome,Secreted,Signal,
80	IL32	up-regulated	ENSG00000008517,	interleukin 32(IL32)	GO:0006631~fatty acid metabolic process,GO:0008285~negative regulation of cell proliferation,GO:0015909~long-chain fatty acid transport,GO:0019433~triglyceride catabolic process,GO:0032868~response to insulin,GO:0042493~response to drug,GO:0042632~cholesterol homeostasis,GO:0044539~long-chain fatty acid import,GO:0046320~regulation of fatty acid oxidation,GO:0055091~phospholipid homeostasis,GO:00…	GO:0005615~extracellular space,GO:0005829~cytosol,GO:0016528~sarcoplasm,GO:0070062~extracellular exosome,	GO:0005215~transporter activity,GO:0005324~long-chain fatty acid transporter activity,GO:0005515~protein binding,GO:0008092~cytoskeletal protein binding,GO:0008289~lipid binding,GO:0036041~long-chain fatty acid binding,GO:0050543~icosatetraenoic acid binding,GO:0070538~oleic acid binding,	hsa03320:PPAR signaling pathway,	3D-structure,Acetylation,Complete proteome,Cytoplasm,Direct protein sequencing,Lipid-binding,Phosphoprotein,Polymorphism,Proteomics identification,Reference proteome,Transport,
81	IRAK2	up-regulated	ENSG00000134070,	interleukin 1 receptor associated kinase 2(IRAK2)	GO:0005975~carbohydrate metabolic process,GO:0006486~protein glycosylation,GO:0006487~protein N-linked glycosylation,GO:0007399~nervous system development,GO:0036065~fucosylation,GO:0042355~L-fucose catabolic process,	GO:0000139~Golgi membrane,GO:0005794~Golgi apparatus,GO:0016021~integral component of membrane,GO:0032580~Golgi cisterna membrane,	GO:0008417~fucosyltransferase activity,GO:0017083~4-galactosyl-N-acetylglucosaminide 3-alpha-L-fucosyltransferase activity,GO:0046920~alpha-(1->3)-fucosyltransferase activity,	hsa00601:Glycosphingolipid biosynthesis - lacto and neolacto series,hsa00603:Glycosphingolipid biosynthesis - globo series,hsa01100:Metabolic pathways,	Complete proteome,Glycoprotein,Glycosyltransferase,Golgi apparatus,Membrane,Polymorphism,Reference proteome,Signal-anchor,Transferase,Transmembrane,Transmembrane helix,
82	KCNA3	up-regulated	ENSG00000177272,	potassium voltage-gated channel subfamily A member 3(KCNA3)	GO:0006508~proteolysis,GO:0006541~glutamine metabolic process,GO:0010043~response to zinc ion,GO:0032868~response to insulin,GO:0042493~response to drug,GO:0045471~response to ethanol,GO:0046900~tetrahydrofolylpolyglutamate metabolic process,	GO:0005615~extracellular space,GO:0005634~nucleus,GO:0005764~lysosome,GO:0005773~vacuole,GO:0005829~cytosol,GO:0042470~melanosome,GO:0070062~extracellular exosome,	GO:0008238~exopeptidase activity,GO:0008242~omega peptidase activity,GO:0034722~gamma-glutamyl-peptidase activity,	hsa00790:Folate biosynthesis,	3D-structure,Complete proteome,Glycoprotein,Hydrolase,Lysosome,Polymorphism,Reference proteome,Secreted,Signal,
83	KCNK13	up-regulated	ENSG00000152315,	potassium two pore domain channel subfamily K member 13(KCNK13)	GO:0006954~inflammatory response,GO:0019835~cytolysis,GO:0031668~cellular response to extracellular stimulus,GO:0035915~pore formation in membrane of other organism,GO:0045087~innate immune response,GO:0046931~pore complex assembly,GO:0050718~positive regulation of interleukin-1 beta secretion,GO:0050829~defense response to Gram-negative bacterium,GO:0050830~defense response to Gram-positive bact…	GO:0005615~extracellular space,GO:0005654~nucleoplasm,GO:0005829~cytosol,GO:0005886~plasma membrane,GO:0072559~NLRP3 inflammasome complex,	GO:0001786~phosphatidylserine binding,GO:0005515~protein binding,GO:0005546~phosphatidylinositol-4,5-bisphosphate binding,GO:0070273~phosphatidylinositol-4-phosphate binding,GO:0070300~phosphatidic acid binding,GO:1901612~cardiolipin binding,		Cell membrane,Complete proteome,Cytoplasm,Direct protein sequencing,Disulfide bond,Immunity,Inflammasome,Inflammatory response,Innate immunity,Membrane,Necrosis,Phosphoprotein,Proteomics identification,Reference proteome,Secreted,
84	KCTD14	up-regulated	ENSG00000151364,	potassium channel tetramerization domain containing 14(KCTD14)	GO:0006468~protein phosphorylation,GO:0007064~mitotic sister chromatid cohesion,GO:0035556~intracellular signal transduction,GO:0071459~protein localization to chromosome, centromeric region,GO:0090231~regulation of spindle checkpoint,GO:2000751~histone H3-T3 phosphorylation involved in chromosome passenger complex localization to kinetochore,	GO:0005634~nucleus,GO:0005694~chromosome,GO:0005737~cytoplasm,GO:0005813~centrosome,GO:0005819~spindle,	GO:0004672~protein kinase activity,GO:0005515~protein binding,GO:0005524~ATP binding,GO:0072354~histone kinase activity (H3-T3 specific),		3D-structure,Alternative splicing,ATP-binding,Cell cycle,Chromatin regulator,Chromosome,Complete proteome,Cytoplasm,Cytoskeleton,Kinase,Magnesium,Nucleotide-binding,Nucleus,Phosphoprotein,Polymorphism,Reference proteome,Serine/threonine-protein kinase,Transferase,
85	KDM4D	up-regulated	ENSG00000186280,	lysine demethylase 4D(KDM4D)	GO:0000165~MAPK cascade,GO:0001964~startle response,GO:0007165~signal transduction,GO:0007268~chemical synaptic transmission,GO:0008344~adult locomotory behavior,GO:0034220~ion transmembrane transport,GO:0035235~ionotropic glutamate receptor signaling pathway,GO:0043547~positive regulation of GTPase activity,GO:0051930~regulation of sensory perception of pain,	GO:0005622~intracellular,GO:0005886~plasma membrane,GO:0016021~integral component of membrane,GO:0017146~NMDA selective glutamate receptor complex,GO:0030054~cell junction,GO:0045211~postsynaptic membrane,	GO:0004972~NMDA glutamate receptor activity,GO:0005088~Ras guanyl-nucleotide exchange factor activity,GO:0005234~extracellular-glutamate-gated ion channel activity,GO:0005515~protein binding,	hsa04020:Calcium signaling pathway,hsa04024:cAMP signaling pathway,hsa04080:Neuroactive ligand-receptor interaction,hsa04713:Circadian entrainment,hsa04720:Long-term potentiation,hsa04724:Glutamatergic synapse,hsa05010:Alzheimer's disease,hsa05014:Amyotrophic lateral sclerosis (ALS),hsa05030:Cocaine addiction,hsa05031:Amphetamine addiction,hsa05033:Nicotine addiction,hsa05034:Alcoholism,	Calcium,Cell junction,Cell membrane,Complete proteome,Disulfide bond,Glycoprotein,Ion channel,Ion transport,Ligand-gated ion channel,Magnesium,Membrane,Methylation,Phosphoprotein,Polymorphism,Postsynaptic cell membrane,Receptor,Reference proteome,Signal,Synapse,Transmembrane,Transmembrane helix,Transport,
86	KIAA1161	up-regulated	ENSG00000164976,	KIAA1161(KIAA1161)	GO:0006968~cellular defense response,GO:0031640~killing of cells of other organism,GO:0042742~defense response to bacterium,GO:0050832~defense response to fungus,	GO:0005615~extracellular space,			3D-structure,Alternative splicing,Antibiotic,Antimicrobial,Complete proteome,Disulfide bond,Fungicide,Polymorphism,Proteomics identification,Reference proteome,Secreted,Signal,
87	KLHDC8B	up-regulated	ENSG00000185909,	kelch domain containing 8B(KLHDC8B)	GO:0006508~proteolysis,	GO:0005576~extracellular region,	GO:0004252~serine-type endopeptidase activity,GO:0008236~serine-type peptidase activity,		3D-structure,Complete proteome,Direct protein sequencing,Disulfide bond,Hydrolase,Protease,Reference proteome,Secreted,Serine protease,Signal,Zymogen,
88	KLRB1	up-regulated	ENSG00000111796,	killer cell lectin like receptor B1(KLRB1)	GO:0006468~protein phosphorylation,GO:0014068~positive regulation of phosphatidylinositol 3-kinase signaling,GO:0050776~regulation of immune response,	GO:0005886~plasma membrane,GO:0009986~cell surface,GO:0016021~integral component of membrane,	GO:0005102~receptor binding,GO:0005515~protein binding,GO:0043548~phosphatidylinositol 3-kinase binding,	hsa04650:Natural killer cell mediated cytotoxicity,	Alternative splicing,Complete proteome,Disulfide bond,Glycoprotein,Membrane,Phosphoprotein,Reference proteome,Signal,Transmembrane,Transmembrane helix,
89	KRT1	up-regulated	ENSG00000167768,	keratin 1(KRT1)	GO:0001678~cellular glucose homeostasis,GO:0006096~glycolytic process,GO:0015758~glucose transport,GO:0046835~carbohydrate phosphorylation,GO:0051156~glucose 6-phosphate metabolic process,GO:0061621~canonical glycolysis,	GO:0005623~cell,GO:0005739~mitochondrion,GO:0005829~cytosol,	GO:0004340~glucokinase activity,GO:0004396~hexokinase activity,GO:0005524~ATP binding,GO:0005536~glucose binding,GO:0008865~fructokinase activity,GO:0019158~mannokinase activity,	hsa00010:Glycolysis / Gluconeogenesis,hsa00051:Fructose and mannose metabolism,hsa00052:Galactose metabolism,hsa00500:Starch and sucrose metabolism,hsa00520:Amino sugar and nucleotide sugar metabolism,hsa00524:Butirosin and neomycin biosynthesis,hsa01100:Metabolic pathways,hsa01130:Biosynthesis of antibiotics,hsa01200:Carbon metabolism,hsa04066:HIF-1 signaling pathway,hsa04910:Insulin signaling p…	3D-structure,Allosteric enzyme,ATP-binding,Complete proteome,Glycolysis,Kinase,Nucleotide-binding,Polymorphism,Proteomics identification,Reference proteome,Repeat,Transferase,
90	KRT86	up-regulated	ENSG00000170442,	keratin 86(KRT86)	GO:0034765~regulation of ion transmembrane transport,GO:0035725~sodium ion transmembrane transport,GO:0042391~regulation of membrane potential,GO:0060078~regulation of postsynaptic membrane potential,GO:0071320~cellular response to cAMP,GO:0071805~potassium ion transmembrane transport,GO:0072718~response to cisplatin,GO:1903351~cellular response to dopamine,	GO:0005886~plasma membrane,GO:0005887~integral component of plasma membrane,GO:0016021~integral component of membrane,GO:0030425~dendrite,GO:0043025~neuronal cell body,GO:0044316~cone cell pedicle,GO:0045202~synapse,	GO:0005248~voltage-gated sodium channel activity,GO:0005249~voltage-gated potassium channel activity,GO:0030552~cAMP binding,		cAMP,cAMP-binding,Cell membrane,Complete proteome,Glycoprotein,Ion channel,Ion transport,Ligand-gated ion channel,Membrane,Nucleotide-binding,Phosphoprotein,Polymorphism,Potassium,Potassium channel,Potassium transport,Reference proteome,Sodium,Sodium channel,Sodium transport,Transmembrane,Transmembrane helix,Transport,Voltage-gated channel,
91	KYNU	up-regulated	ENSG00000115919,	kynureninase(KYNU)	GO:0006508~proteolysis,GO:0006910~phagocytosis, recognition,GO:0006911~phagocytosis, engulfment,GO:0006956~complement activation,GO:0006958~complement activation, classical pathway,GO:0038096~Fc-gamma receptor signaling pathway involved in phagocytosis,GO:0042742~defense response to bacterium,GO:0045087~innate immune response,GO:0050853~B cell receptor signaling pathway,GO:0050871~positive regula…	GO:0005576~extracellular region,GO:0005615~extracellular space,GO:0009897~external side of plasma membrane,GO:0016021~integral component of membrane,GO:0042571~immunoglobulin complex, circulating,GO:0070062~extracellular exosome,GO:0072562~blood microparticle,	GO:0003823~antigen binding,GO:0004252~serine-type endopeptidase activity,GO:0005515~protein binding,GO:0034987~immunoglobulin receptor binding,		3D-structure,Chromosomal rearrangement,Complete proteome,Direct protein sequencing,Disulfide bond,Glycoprotein,Immunoglobulin C region,Immunoglobulin domain,Membrane,Proteomics identification,Reference proteome,Secreted,Transmembrane,Transmembrane helix,
92	LAG3	up-regulated	ENSG00000089692,	lymphocyte activating 3(LAG3)
93	LAMTOR1	up-regulated	ENSG00000149357,	late endosomal/lysosomal adaptor, MAPK and MTOR activator 1(LAMTOR1)	GO:0006508~proteolysis,GO:0006898~receptor-mediated endocytosis,GO:0006955~immune response,GO:0006956~complement activation,GO:0006958~complement activation, classical pathway,GO:0038095~Fc-epsilon receptor signaling pathway,GO:0038096~Fc-gamma receptor signaling pathway involved in phagocytosis,GO:0050776~regulation of immune response,	GO:0005576~extracellular region,GO:0005886~plasma membrane,	GO:0003823~antigen binding,GO:0004252~serine-type endopeptidase activity,		Adaptive immunity,Cell membrane,Complete proteome,Direct protein sequencing,Disulfide bond,Immunity,Immunoglobulin domain,Immunoglobulin V region,Membrane,Pyrrolidone carboxylic acid,Reference proteome,Secreted,Signal,
94	LINGO1	up-regulated	ENSG00000169783,	leucine rich repeat and Ig domain containing 1(LINGO1)	GO:0006508~proteolysis,GO:0006898~receptor-mediated endocytosis,GO:0006955~immune response,GO:0006956~complement activation,GO:0006958~complement activation, classical pathway,GO:0038095~Fc-epsilon receptor signaling pathway,GO:0038096~Fc-gamma receptor signaling pathway involved in phagocytosis,GO:0050776~regulation of immune response,	GO:0005576~extracellular region,GO:0005615~extracellular space,GO:0005886~plasma membrane,GO:0070062~extracellular exosome,GO:0072562~blood microparticle,	GO:0003823~antigen binding,GO:0004252~serine-type endopeptidase activity,		Adaptive immunity,Cell membrane,Complete proteome,Direct protein sequencing,Disulfide bond,Immunity,Immunoglobulin domain,Immunoglobulin V region,Membrane,Reference proteome,Secreted,Signal,
95	LMOD3	up-regulated	ENSG00000163380,	leiomodin 3(LMOD3)					Complete proteome,Proteomics identification,Reference proteome,Signal,
96	LRRC37A14P	up-regulated		leucine rich repeat containing 37 member A14, pseudogene(LRRC37A14P)	GO:0006508~proteolysis,GO:0006898~receptor-mediated endocytosis,GO:0006910~phagocytosis, recognition,GO:0006911~phagocytosis, engulfment,GO:0006955~immune response,GO:0006956~complement activation,GO:0006958~complement activation, classical pathway,GO:0038095~Fc-epsilon receptor signaling pathway,GO:0038096~Fc-gamma receptor signaling pathway involved in phagocytosis,GO:0042742~defense response t…	GO:0005576~extracellular region,GO:0005615~extracellular space,GO:0005886~plasma membrane,GO:0009897~external side of plasma membrane,GO:0042571~immunoglobulin complex, circulating,GO:0070062~extracellular exosome,GO:0072562~blood microparticle,	GO:0003823~antigen binding,GO:0004252~serine-type endopeptidase activity,GO:0034987~immunoglobulin receptor binding,		3D-structure,Adaptive immunity,Cell membrane,Complete proteome,Direct protein sequencing,Disulfide bond,Immunity,Immunoglobulin domain,Immunoglobulin V region,Membrane,Polymorphism,Reference proteome,Secreted,Signal,
97	LY6H	up-regulated	ENSG00000176956,	lymphocyte antigen 6 complex, locus H(LY6H)	GO:0002250~adaptive immune response,	GO:0005576~extracellular region,GO:0005886~plasma membrane,			Adaptive immunity,Cell membrane,Complete proteome,Disulfide bond,Immunity,Membrane,Reference proteome,Secreted,Signal,
98	LY75	up-regulated	ENSG00000054219,	lymphocyte antigen 75(LY75)	GO:0006508~proteolysis,GO:0006898~receptor-mediated endocytosis,GO:0006955~immune response,GO:0006956~complement activation,GO:0006958~complement activation, classical pathway,GO:0038095~Fc-epsilon receptor signaling pathway,GO:0038096~Fc-gamma receptor signaling pathway involved in phagocytosis,GO:0050776~regulation of immune response,	GO:0005576~extracellular region,GO:0005886~plasma membrane,	GO:0003823~antigen binding,GO:0004252~serine-type endopeptidase activity,		Adaptive immunity,Cell membrane,Complete proteome,Disulfide bond,Immunity,Immunoglobulin domain,Immunoglobulin V region,Membrane,Reference proteome,Secreted,Signal,
99	LY9	up-regulated	ENSG00000122224,	lymphocyte antigen 9(LY9)	GO:0006508~proteolysis,GO:0006898~receptor-mediated endocytosis,GO:0006955~immune response,GO:0006956~complement activation,GO:0006958~complement activation, classical pathway,GO:0038095~Fc-epsilon receptor signaling pathway,GO:0038096~Fc-gamma receptor signaling pathway involved in phagocytosis,GO:0050776~regulation of immune response,	GO:0005576~extracellular region,GO:0005615~extracellular space,GO:0005886~plasma membrane,GO:0070062~extracellular exosome,GO:0072562~blood microparticle,	GO:0003823~antigen binding,GO:0004252~serine-type endopeptidase activity,		3D-structure,Adaptive immunity,Cell membrane,Complete proteome,Direct protein sequencing,Disulfide bond,Immunity,Immunoglobulin domain,Immunoglobulin V region,Membrane,Reference proteome,Secreted,Signal,
100	LYPLA2P1	up-regulated		lysophospholipase II pseudogene 1(LYPLA2P1)					Complete proteome,Proteomics identification,Reference proteome,Signal,
101	LYZ	up-regulated	ENSG00000090382,	lysozyme(LYZ)	GO:0016337~single organismal cell-cell adhesion,	GO:0005886~plasma membrane,GO:0005911~cell-cell junction,GO:0005923~bicellular tight junction,GO:0009986~cell surface,GO:0016021~integral component of membrane,GO:0016324~apical plasma membrane,		hsa04530:Tight junction,hsa05120:Epithelial cell signaling in Helicobacter pylori infection,	Cell junction,Cell membrane,Complete proteome,Disulfide bond,Glycoprotein,Immunoglobulin domain,Membrane,Polymorphism,Reference proteome,Repeat,Tight junction,Transmembrane,Transmembrane helix,
102	MCM6	up-regulated	ENSG00000076003,	minichromosome maintenance complex component 6(MCM6)	GO:0002376~immune system process,GO:0006569~tryptophan catabolic process,GO:0019441~tryptophan catabolic process to kynurenine,GO:0055114~oxidation-reduction process,	GO:0005737~cytoplasm,GO:0005829~cytosol,GO:0016021~integral component of membrane,	GO:0004833~tryptophan 2,3-dioxygenase activity,GO:0020037~heme binding,GO:0033754~indoleamine 2,3-dioxygenase activity,GO:0046872~metal ion binding,	hsa00380:Tryptophan metabolism,hsa01100:Metabolic pathways,hsa05143:African trypanosomiasis,	Alternative splicing,Complete proteome,Dioxygenase,Heme,Immunity,Iron,Membrane,Metal-binding,Oxidoreductase,Polymorphism,Reference proteome,Transmembrane,Transmembrane helix,Tryptophan catabolism,
103	MEI1	up-regulated	ENSG00000167077,	meiotic double-stranded break formation protein 1(MEI1)	GO:0006955~immune response,GO:0009607~response to biotic stimulus,GO:0009615~response to virus,GO:0034341~response to interferon-gamma,GO:0035455~response to interferon-alpha,GO:0035456~response to interferon-beta,GO:0045071~negative regulation of viral genome replication,GO:0046597~negative regulation of viral entry into host cell,GO:0051607~defense response to virus,GO:0060337~type I interferon…	GO:0005886~plasma membrane,GO:0016021~integral component of membrane,			Acetylation,Antiviral defense,Cell membrane,Complete proteome,Immunity,Innate immunity,Lipoprotein,Membrane,Palmitate,Polymorphism,Proteomics identification,Reference proteome,Transmembrane,Transmembrane helix,
104	MICB	up-regulated	ENSG00000204516,	MHC class I polypeptide-related sequence B(MICB)	GO:0000187~activation of MAPK activity,GO:0001959~regulation of cytokine-mediated signaling pathway,GO:0002224~toll-like receptor signaling pathway,GO:0002755~MyD88-dependent toll-like receptor signaling pathway,GO:0006468~protein phosphorylation,GO:0006954~inflammatory response,GO:0007249~I-kappaB kinase/NF-kappaB signaling,GO:0007254~JNK cascade,GO:0031663~lipopolysaccharide-mediated signaling …	GO:0005634~nucleus,GO:0005737~cytoplasm,GO:0005829~cytosol,GO:0005886~plasma membrane,GO:0010008~endosome membrane,	GO:0004674~protein serine/threonine kinase activity,GO:0005515~protein binding,GO:0005524~ATP binding,GO:0042803~protein homodimerization activity,GO:0046982~protein heterodimerization activity,	hsa04722:Neurotrophin signaling pathway,hsa05152:Tuberculosis,	3D-structure,ATP-binding,Complete proteome,Nucleotide-binding,Phosphoprotein,Polymorphism,Reference proteome,
105	MIR205HG	up-regulated		MIR205 host gene(MIR205HG)	GO:0006954~inflammatory response,GO:0006955~immune response,GO:0007166~cell surface receptor signaling pathway,GO:0070301~cellular response to hydrogen peroxide,GO:0071345~cellular response to cytokine stimulus,	GO:0005886~plasma membrane,GO:0016021~integral component of membrane,	GO:0004872~receptor activity,	hsa04060:Cytokine-cytokine receptor interaction,hsa05321:Inflammatory bowel disease (IBD),	3D-structure,Alternative splicing,Complete proteome,Disulfide bond,Glycoprotein,Immunoglobulin domain,Membrane,Polymorphism,Receptor,Reference proteome,Repeat,Signal,Transmembrane,Transmembrane helix,
106	MOV10L1	up-regulated	ENSG00000073146,	Mov10 RISC complex RNA helicase like 1(MOV10L1)	GO:0006952~defense response,GO:0006955~immune response,GO:0007155~cell adhesion,	GO:0005615~extracellular space,GO:0005829~cytosol,GO:0016020~membrane,	GO:0005125~cytokine activity,GO:0005515~protein binding,		Alternative splicing,Complete proteome,Cytokine,Proteomics identification,Reference proteome,Secreted,Signal,
107	MPZL2	up-regulated	ENSG00000149573,	myelin protein zero like 2(MPZL2)		GO:0005737~cytoplasm,			Chromosomal rearrangement,Complete proteome,Cytoplasm,Kelch repeat,Reference proteome,Repeat,
108	MROH6	up-regulated	ENSG00000204839,	maestro heat like repeat family member 6(MROH6)	GO:0001867~complement activation, lectin pathway,GO:0001895~retina homeostasis,GO:0006979~response to oxidative stress,GO:0042730~fibrinolysis,GO:0045765~regulation of angiogenesis,GO:0050728~negative regulation of inflammatory response,GO:0061436~establishment of skin barrier,	GO:0005615~extracellular space,GO:0005634~nucleus,GO:0005856~cytoskeleton,GO:0005886~plasma membrane,GO:0016020~membrane,GO:0031012~extracellular matrix,GO:0045095~keratin filament,GO:0070062~extracellular exosome,GO:0072562~blood microparticle,	GO:0004872~receptor activity,GO:0005198~structural molecule activity,GO:0005515~protein binding,GO:0030246~carbohydrate binding,		3D-structure,Cell membrane,Citrullination,Coiled coil,Complete proteome,Direct protein sequencing,Disease mutation,Ichthyosis,Intermediate filament,Keratin,Membrane,Methylation,Palmoplantar keratoderma,Phosphoprotein,Polymorphism,Reference proteome,
109	MRPL22	up-regulated	ENSG00000082515,	mitochondrial ribosomal protein L22(MRPL22)		GO:0005615~extracellular space,GO:0005882~intermediate filament,GO:0045095~keratin filament,GO:0070062~extracellular exosome,	GO:0005198~structural molecule activity,GO:0005515~protein binding,		Coiled coil,Complete proteome,Disease mutation,Intermediate filament,Keratin,Proteomics identification,Reference proteome,
110	MT1P1	up-regulated		metallothionein 1 pseudogene 1(MT1P1)	GO:0007166~cell surface receptor signaling pathway,GO:0050776~regulation of immune response,	GO:0005886~plasma membrane,GO:0016021~integral component of membrane,	GO:0004888~transmembrane signaling receptor activity,GO:0030246~carbohydrate binding,	hsa05144:Malaria,	Complete proteome,Disulfide bond,Glycoprotein,Lectin,Membrane,Polymorphism,Receptor,Reference proteome,Signal-anchor,Transmembrane,Transmembrane helix,
111	MUC16	up-regulated	ENSG00000181143,	mucin 16, cell surface associated(MUC16)	GO:0006569~tryptophan catabolic process,GO:0009435~NAD biosynthetic process,GO:0019441~tryptophan catabolic process to kynurenine,GO:0019442~tryptophan catabolic process to acetyl-CoA,GO:0019805~quinolinate biosynthetic process,GO:0034341~response to interferon-gamma,GO:0034354~'de novo' NAD biosynthetic process from tryptophan,GO:0034516~response to vitamin B6,GO:0043420~anthranilate metabolic p…	GO:0005654~nucleoplasm,GO:0005737~cytoplasm,GO:0005739~mitochondrion,GO:0005829~cytosol,	GO:0030170~pyridoxal phosphate binding,GO:0030429~kynureninase activity,GO:0042803~protein homodimerization activity,	hsa00380:Tryptophan metabolism,hsa01100:Metabolic pathways,	3D-structure,Acetylation,Alternative splicing,Complete proteome,Cytoplasm,Disease mutation,Hydrolase,Polymorphism,Proteomics identification,Pyridine nucleotide biosynthesis,Pyridoxal phosphate,Reference proteome,
112	MYADM	up-regulated	ENSG00000179820,	myeloid associated differentiation marker(MYADM)	GO:0001919~regulation of receptor recycling,GO:0007032~endosome organization,GO:0007040~lysosome organization,GO:0007050~cell cycle arrest,GO:0010872~regulation of cholesterol esterification,GO:0010874~regulation of cholesterol efflux,GO:0016049~cell growth,GO:0016236~macroautophagy,GO:0032008~positive regulation of TOR signaling,GO:0032418~lysosome localization,GO:0032439~endosome localization,G…	GO:0005764~lysosome,GO:0005765~lysosomal membrane,GO:0005794~Golgi apparatus,GO:0005886~plasma membrane,GO:0031902~late endosome membrane,GO:0043231~intracellular membrane-bounded organelle,GO:0045121~membrane raft,GO:0070062~extracellular exosome,GO:0071986~Ragulator complex,	GO:0005085~guanyl-nucleotide exchange factor activity,GO:0005515~protein binding,GO:0032947~protein complex scaffold,		Cell membrane,Complete proteome,Direct protein sequencing,Endosome,Lipoprotein,Lysosome,Membrane,Myristate,Phosphoprotein,Polymorphism,Proteomics identification,Reference proteome,
113	NFKB2	up-regulated	ENSG00000077150,	nuclear factor kappa B subunit 2(NFKB2)	GO:0006936~muscle contraction,GO:0007015~actin filament organization,GO:0030239~myofibril assembly,GO:0051694~pointed-end actin filament capping,	GO:0005865~striated muscle thin filament,GO:0031430~M band,	GO:0003785~actin monomer binding,GO:0005523~tropomyosin binding,		Alternative splicing,Coiled coil,Complete proteome,Cytoplasm,Cytoskeleton,Disease mutation,Nemaline myopathy,Polymorphism,Reference proteome,
114	NPM1P39	up-regulated		nucleophosmin 1 pseudogene 39(NPM1P39)	GO:0007165~signal transduction,GO:0007409~axonogenesis,GO:0050771~negative regulation of axonogenesis,	GO:0005886~plasma membrane,GO:0016021~integral component of membrane,	GO:0005154~epidermal growth factor receptor binding,GO:0005515~protein binding,		3D-structure,Alternative splicing,Cell membrane,Complete proteome,Disulfide bond,Glycoprotein,Immunoglobulin domain,Leucine-rich repeat,Membrane,Phosphoprotein,Polymorphism,Proteomics identification,Reference proteome,Repeat,Signal,Transmembrane,Transmembrane helix,
115	NPM1P9	up-regulated		nucleophosmin 1 pseudogene 9(NPM1P9)
116	NUDCD1	up-regulated	ENSG00000120526,	NudC domain containing 1(NUDCD1)	GO:0007166~cell surface receptor signaling pathway,GO:0045085~negative regulation of interleukin-2 biosynthetic process,GO:0045954~positive regulation of natural killer cell mediated cytotoxicity,GO:0050868~negative regulation of T cell activation,	GO:0009897~external side of plasma membrane,GO:0016021~integral component of membrane,	GO:0003823~antigen binding,GO:0004888~transmembrane signaling receptor activity,GO:0042289~MHC class II protein binding,		Alternative splicing,Complete proteome,Disulfide bond,Glycoprotein,Immunoglobulin domain,Membrane,Polymorphism,Reference proteome,Repeat,Signal,Transmembrane,Transmembrane helix,
117	OXCT2	up-regulated	ENSG00000198754,	3-oxoacid CoA-transferase 2(OXCT2)	GO:0007399~nervous system development,GO:0009887~organ morphogenesis,	GO:0005886~plasma membrane,GO:0031225~anchored component of membrane,	GO:0005515~protein binding,		Alternative splicing,Cell membrane,Complete proteome,Disulfide bond,Glycoprotein,GPI-anchor,Lipoprotein,Membrane,Reference proteome,Signal,
118	PAX5	up-regulated	ENSG00000196092,	paired box 5(PAX5)	GO:0006897~endocytosis,GO:0006954~inflammatory response,GO:0006955~immune response,GO:0007165~signal transduction,	GO:0005887~integral component of plasma membrane,GO:0016021~integral component of membrane,GO:0070062~extracellular exosome,	GO:0004872~receptor activity,GO:0004888~transmembrane signaling receptor activity,GO:0030246~carbohydrate binding,		Alternative splicing,Complete proteome,Direct protein sequencing,Disulfide bond,Endocytosis,Glycoprotein,Lectin,Membrane,Phosphoprotein,Polymorphism,Receptor,Reference proteome,Repeat,Signal,Transmembrane,Transmembrane helix,
119	PAX6	up-regulated	ENSG00000007372,	paired box 6(PAX6)	GO:0032740~positive regulation of interleukin-17 production,GO:0045087~innate immune response,GO:0072540~T-helper 17 cell lineage commitment,	GO:0005886~plasma membrane,GO:0009986~cell surface,GO:0016021~integral component of membrane,			Adaptive immunity,Alternative splicing,Cell adhesion,Cell membrane,Complete proteome,Disulfide bond,Glycoprotein,Immunity,Immunoglobulin domain,Innate immunity,Membrane,Phosphoprotein,Polymorphism,Proteomics identification,Reference proteome,Repeat,Signal,Transmembrane,Transmembrane helix,
120	PDCD4	up-regulated	ENSG00000150593,	programmed cell death 4 (neoplastic transformation inhibitor)(PDCD4)	GO:0000724~double-strand break repair via homologous recombination,GO:0001932~regulation of protein phosphorylation,GO:0006351~transcription, DNA-templated,GO:0006355~regulation of transcription, DNA-templated,GO:0033169~histone H3-K9 demethylation,GO:0035563~positive regulation of chromatin binding,GO:0055114~oxidation-reduction process,GO:0071479~cellular response to ionizing radiation,GO:19001…	GO:0005654~nucleoplasm,GO:0005721~pericentric heterochromatin,GO:0035861~site of double-strand break,GO:0072562~blood microparticle,	GO:0003684~damaged DNA binding,GO:0031490~chromatin DNA binding,GO:0032452~histone demethylase activity,GO:0032454~histone demethylase activity (H3-K9 specific),GO:0046872~metal ion binding,GO:0051213~dioxygenase activity,		3D-structure,ADP-ribosylation,Chromatin regulator,Complete proteome,Dioxygenase,Iron,Metal-binding,Nucleus,Oxidoreductase,Polymorphism,Reference proteome,Transcription,Transcription regulation,Zinc,
121	PFKFB2	up-regulated	ENSG00000123836,	6-phosphofructo-2-kinase/fructose-2,6-biphosphatase 2(PFKFB2)
122	PIGR	up-regulated	ENSG00000162896,	polymeric immunoglobulin receptor(PIGR)	GO:0001895~retina homeostasis,GO:0006954~inflammatory response,GO:0008152~metabolic process,GO:0016998~cell wall macromolecule catabolic process,GO:0019835~cytolysis,GO:0044267~cellular protein metabolic process,GO:0050829~defense response to Gram-negative bacterium,GO:0050830~defense response to Gram-positive bacterium,	GO:0005576~extracellular region,GO:0005615~extracellular space,GO:0070062~extracellular exosome,	GO:0003796~lysozyme activity,GO:0042802~identical protein binding,	hsa04970:Salivary secretion,	3D-structure,Amyloid,Amyloidosis,Antimicrobial,Bacteriolytic enzyme,Complete proteome,Direct protein sequencing,Disease mutation,Disulfide bond,Glycosidase,Hydrolase,Polymorphism,Proteomics identification,Reference proteome,Secreted,Signal,
123	PLAC8	up-regulated	ENSG00000145287,	placenta specific 8(PLAC8)					Complete proteome,Polymorphism,Proteomics identification,Reference proteome,Repeat,
124	PNCK	up-regulated	ENSG00000130822,	pregnancy up-regulated nonubiquitous CaM kinase(PNCK)	GO:0007127~meiosis I,GO:0007141~male meiosis I,GO:0007286~spermatid development,GO:0045141~meiotic telomere clustering,	GO:0005623~cell,			Alternative splicing,Complete proteome,Meiosis,Polymorphism,Reference proteome,
125	PNKD	up-regulated	ENSG00000127838,	paroxysmal nonkinesigenic dyskinesia(PNKD)
126	PNLIPRP2	up-regulated	ENSG00000266200,	pancreatic lipase related protein 2 (gene/pseudogene)(PNLIPRP2)	GO:0000082~G1/S transition of mitotic cell cycle,GO:0006260~DNA replication,GO:0006268~DNA unwinding involved in DNA replication,GO:0006270~DNA replication initiation,	GO:0000784~nuclear chromosome, telomeric region,GO:0005634~nucleus,GO:0005654~nucleoplasm,GO:0042555~MCM complex,	GO:0003677~DNA binding,GO:0003678~DNA helicase activity,GO:0003697~single-stranded DNA binding,GO:0004003~ATP-dependent DNA helicase activity,GO:0005515~protein binding,GO:0005524~ATP binding,GO:0042802~identical protein binding,	hsa03030:DNA replication,hsa04110:Cell cycle,	3D-structure,Acetylation,ATP-binding,Cell cycle,Complete proteome,DNA replication,DNA-binding,Glycoprotein,Helicase,Hydrolase,Nucleotide-binding,Nucleus,Phosphoprotein,Polymorphism,Reference proteome,
127	PPFIA3	up-regulated	ENSG00000177380,	PTPRF interacting protein alpha 3(PPFIA3)	GO:0006412~translation,GO:0070125~mitochondrial translational elongation,GO:0070126~mitochondrial translational termination,	GO:0005739~mitochondrion,GO:0005743~mitochondrial inner membrane,GO:0005762~mitochondrial large ribosomal subunit,GO:0015934~large ribosomal subunit,	GO:0003735~structural constituent of ribosome,GO:0044822~poly(A) RNA binding,	hsa03010:Ribosome,	3D-structure,Alternative splicing,Complete proteome,Mitochondrion,Polymorphism,Proteomics identification,Reference proteome,Ribonucleoprotein,Ribosomal protein,Transit peptide,
128	PRDX6	up-regulated	ENSG00000117592,	peroxiredoxin 6(PRDX6)	GO:0007155~cell adhesion,GO:0016266~O-glycan processing,	GO:0005615~extracellular space,GO:0005796~Golgi lumen,GO:0005886~plasma membrane,GO:0016021~integral component of membrane,GO:0019898~extrinsic component of membrane,GO:0031982~vesicle,GO:0070062~extracellular exosome,	GO:0005515~protein binding,		Cell membrane,Complete proteome,Direct protein sequencing,Disulfide bond,Glycoprotein,Membrane,Phosphoprotein,Polymorphism,Proteomics identification,Reference proteome,Repeat,Secreted,Transmembrane,Transmembrane helix,
129	PRELID1	up-regulated	ENSG00000169230,	PRELI domain containing 1(PRELID1)	GO:0007156~homophilic cell adhesion via plasma membrane adhesion molecules,GO:0009653~anatomical structure morphogenesis,GO:0016337~single organismal cell-cell adhesion,	GO:0005856~cytoskeleton,GO:0016021~integral component of membrane,	GO:0005515~protein binding,		Cell adhesion,Complete proteome,Disulfide bond,Glycoprotein,Immunoglobulin domain,Membrane,Reference proteome,Signal,Transmembrane,Transmembrane helix,
130	PROSC	up-regulated	ENSG00000147471,	proline synthetase cotranscribed homolog (bacterial)(PROSC)	GO:0001933~negative regulation of protein phosphorylation,GO:0010629~negative regulation of gene expression,GO:0010810~regulation of cell-substrate adhesion,GO:0030335~positive regulation of cell migration,GO:0030837~negative regulation of actin filament polymerization,GO:0031579~membrane raft organization,GO:0034115~negative regulation of heterotypic cell-cell adhesion,GO:0045217~cell-cell junct…	GO:0001726~ruffle,GO:0005886~plasma membrane,GO:0005911~cell-cell junction,GO:0016021~integral component of membrane,GO:0030864~cortical actin cytoskeleton,GO:0045121~membrane raft,GO:0070062~extracellular exosome,			Complete proteome,Membrane,Phosphoprotein,Proteomics identification,Reference proteome,Repeat,Transmembrane,Transmembrane helix,
131	RAB15	up-regulated	ENSG00000139998,	RAB15, member RAS oncogene family(RAB15)	GO:0000122~negative regulation of transcription from RNA polymerase II promoter,GO:0002268~follicular dendritic cell differentiation,GO:0002467~germinal center formation,GO:0006355~regulation of transcription, DNA-templated,GO:0006357~regulation of transcription from RNA polymerase II promoter,GO:0006366~transcription from RNA polymerase II promoter,GO:0006954~inflammatory response,GO:0007249~I-k…	GO:0005634~nucleus,GO:0005654~nucleoplasm,GO:0005737~cytoplasm,GO:0005829~cytosol,GO:0033257~Bcl3/NF-kappaB2 complex,	GO:0000978~RNA polymerase II core promoter proximal region sequence-specific DNA binding,GO:0001077~transcriptional activator activity, RNA polymerase II core promoter proximal region sequence-specific binding,GO:0003677~DNA binding,GO:0003682~chromatin binding,GO:0003700~transcription factor activity, sequence-specific DNA binding,GO:0003713~transcription coactivator activity,GO:0005515~protein …	hsa04010:MAPK signaling pathway,hsa04064:NF-kappa B signaling pathway,hsa04380:Osteoclast differentiation,hsa05134:Legionellosis,hsa05166:HTLV-I infection,hsa05169:Epstein-Barr virus infection,hsa05200:Pathways in cancer,hsa05203:Viral carcinogenesis,	3D-structure,Activator,Alternative splicing,ANK repeat,Biological rhythms,Chromosomal rearrangement,Coiled coil,Complete proteome,Cytoplasm,Direct protein sequencing,Disease mutation,DNA-binding,Isopeptide bond,Nucleus,Phosphoprotein,Polymorphism,Proteomics identification,Proto-oncogene,Reference proteome,Repeat,Repressor,Transcription,Transcription regulation,Ubl conjugation,
132	RAB37	up-regulated	ENSG00000172794,	RAB37, member RAS oncogene family(RAB37)
133	RAMP2-AS1	up-regulated	ENSG00000197291,	RAMP2 antisense RNA 1(RAMP2-AS1)
134	RFC4	up-regulated	ENSG00000163918,	replication factor C subunit 4(RFC4)	GO:0000122~negative regulation of transcription from RNA polymerase II promoter,GO:0006351~transcription, DNA-templated,GO:0006355~regulation of transcription, DNA-templated,GO:0006366~transcription from RNA polymerase II promoter,GO:0006959~humoral immune response,GO:0007275~multicellular organism development,GO:0007283~spermatogenesis,GO:0007568~aging,GO:0009887~organ morphogenesis,GO:0021670~l…	GO:0005634~nucleus,	GO:0000978~RNA polymerase II core promoter proximal region sequence-specific DNA binding,GO:0001077~transcriptional activator activity, RNA polymerase II core promoter proximal region sequence-specific binding,GO:0003677~DNA binding,GO:0005515~protein binding,	hsa05202:Transcriptional misregulation in cancer,	3D-structure,Alternative splicing,Chromosomal rearrangement,Complete proteome,Developmental protein,Differentiation,Disease mutation,DNA-binding,Glycoprotein,Neurogenesis,Nucleus,Paired box,Polymorphism,Proteomics identification,Proto-oncogene,Reference proteome,Spermatogenesis,Transcription,Transcription regulation,
135	RHOF	up-regulated	ENSG00000139725,	ras homolog family member F, filopodia associated(RHOF)	GO:0000122~negative regulation of transcription from RNA polymerase II promoter,GO:0000132~establishment of mitotic spindle orientation,GO:0001568~blood vessel development,GO:0001654~eye development,GO:0001709~cell fate determination,GO:0001764~neuron migration,GO:0001933~negative regulation of protein phosphorylation,GO:0002052~positive regulation of neuroblast proliferation,GO:0002088~lens deve…	GO:0000790~nuclear chromatin,GO:0005634~nucleus,GO:0005654~nucleoplasm,GO:0005737~cytoplasm,	GO:0000978~RNA polymerase II core promoter proximal region sequence-specific DNA binding,GO:0000979~RNA polymerase II core promoter sequence-specific DNA binding,GO:0000981~RNA polymerase II transcription factor activity, sequence-specific DNA binding,GO:0001077~transcriptional activator activity, RNA polymerase II core promoter proximal region sequence-specific binding,GO:0001227~transcriptional…	hsa04550:Signaling pathways regulating pluripotency of stem cells,hsa04950:Maturity onset diabetes of the young,	3D-structure,Alternative splicing,Complete proteome,Developmental protein,Differentiation,Disease mutation,DNA-binding,Homeobox,Nucleus,Paired box,Peters anomaly,Proteomics identification,Reference proteome,Repressor,Transcription,Transcription regulation,Ubl conjugation,
136	RIPPLY3	up-regulated	ENSG00000183145,	ripply transcriptional repressor 3(RIPPLY3)	GO:0006641~triglyceride metabolic process,GO:0006968~cellular defense response,GO:0007586~digestion,GO:0009395~phospholipid catabolic process,GO:0016042~lipid catabolic process,GO:0019376~galactolipid catabolic process,GO:0044241~lipid digestion,	GO:0005576~extracellular region,GO:0005615~extracellular space,	GO:0004620~phospholipase activity,GO:0004806~triglyceride lipase activity,GO:0005509~calcium ion binding,GO:0047372~acylglycerol lipase activity,GO:0047714~galactolipase activity,	hsa00561:Glycerolipid metabolism,hsa01100:Metabolic pathways,hsa04972:Pancreatic secretion,hsa04975:Fat digestion and absorption,	3D-structure,Calcium,Complete proteome,Disulfide bond,Glycoprotein,Hydrolase,Lipid degradation,Lipid metabolism,Metal-binding,Proteomics identification,Reference proteome,Secreted,Signal,
137	RMND5B	up-regulated	ENSG00000145916,	required for meiotic nuclear division 5 homolog B(RMND5B)	GO:0019243~methylglyoxal catabolic process to D-lactate via S-lactoyl-glutathione,GO:0032225~regulation of synaptic transmission, dopaminergic,GO:0042053~regulation of dopamine metabolic process,GO:0046929~negative regulation of neurotransmitter secretion,GO:0050884~neuromuscular process controlling posture,	GO:0005634~nucleus,GO:0005739~mitochondrion,GO:0016020~membrane,	GO:0004416~hydroxyacylglutathione hydrolase activity,GO:0005515~protein binding,GO:0046872~metal ion binding,		Alternative splicing,Complete proteome,Cytoplasm,Disease mutation,Dystonia,Hydrolase,Membrane,Metal-binding,Mitochondrion,Nucleus,Phosphoprotein,Reference proteome,Zinc,
138	RTN4RL2	up-regulated	ENSG00000186907,	reticulon 4 receptor-like 2(RTN4RL2)	GO:0000302~response to reactive oxygen species,GO:0016042~lipid catabolic process,GO:0042744~hydrogen peroxide catabolic process,GO:0045454~cell redox homeostasis,GO:0055114~oxidation-reduction process,GO:0098609~cell-cell adhesion,GO:0098869~cellular oxidant detoxification,	GO:0005615~extracellular space,GO:0005623~cell,GO:0005737~cytoplasm,GO:0005764~lysosome,GO:0005829~cytosol,GO:0005913~cell-cell adherens junction,GO:0016020~membrane,GO:0016023~cytoplasmic, membrane-bounded vesicle,GO:0031410~cytoplasmic vesicle,GO:0070062~extracellular exosome,	GO:0004602~glutathione peroxidase activity,GO:0005515~protein binding,GO:0016787~hydrolase activity,GO:0031625~ubiquitin protein ligase binding,GO:0051920~peroxiredoxin activity,GO:0098641~cadherin binding involved in cell-cell adhesion,	hsa01100:Metabolic pathways,	3D-structure,Acetylation,Antioxidant,Complete proteome,Cytoplasm,Cytoplasmic vesicle,Direct protein sequencing,Disulfide bond,Hydrolase,Lipid degradation,Lipid metabolism,Lysosome,Multifunctional enzyme,Oxidoreductase,Peroxidase,Phosphoprotein,Redox-active center,Reference proteome,
139	RUNX3	up-regulated	ENSG00000020633,	runt related transcription factor 3(RUNX3)	GO:0008284~positive regulation of cell proliferation,GO:0009409~response to cold,GO:0040015~negative regulation of multicellular organism growth,GO:0042742~defense response to bacterium,GO:0043066~negative regulation of apoptotic process,GO:0045944~positive regulation of transcription from RNA polymerase II promoter,GO:0050873~brown fat cell differentiation,		GO:0003682~chromatin binding,		Complete proteome,Proteomics identification,Reference proteome,
140	S100A11	up-regulated	ENSG00000163191,	S100 calcium binding protein A11(S100A11)	GO:0001580~detection of chemical stimulus involved in sensory perception of bitter taste,GO:0001895~retina homeostasis,GO:0002415~immunoglobulin transcytosis in epithelial cells mediated by polymeric immunoglobulin receptor,GO:0007173~epidermal growth factor receptor signaling pathway,GO:0038093~Fc receptor signaling pathway,GO:0043113~receptor clustering,	GO:0005615~extracellular space,GO:0005886~plasma membrane,GO:0005887~integral component of plasma membrane,GO:0043235~receptor complex,GO:0070062~extracellular exosome,	GO:0001792~polymeric immunoglobulin receptor activity,	hsa04672:Intestinal immune network for IgA production,	3D-structure,Cell membrane,Complete proteome,Direct protein sequencing,Disulfide bond,Glycoprotein,Immunoglobulin domain,Membrane,Phosphoprotein,Polymorphism,Receptor,Reference proteome,Repeat,Secreted,Signal,Transmembrane,Transmembrane helix,
141	S100A8	up-regulated	ENSG00000143546,	S100 calcium binding protein A8(S100A8)	GO:0051260~protein homooligomerization,		GO:0005515~protein binding,		Alternative splicing,Complete proteome,Reference proteome,
142	SCN1A	up-regulated	ENSG00000144285,	sodium voltage-gated channel alpha subunit 1(SCN1A)	GO:0030322~stabilization of membrane potential,GO:0034765~regulation of ion transmembrane transport,GO:0071805~potassium ion transmembrane transport,	GO:0005886~plasma membrane,GO:0005887~integral component of plasma membrane,	GO:0005244~voltage-gated ion channel activity,GO:0005267~potassium channel activity,GO:0022841~potassium ion leak channel activity,		Complete proteome,Glycoprotein,Ion channel,Ion transport,Membrane,Polymorphism,Potassium,Potassium channel,Potassium transport,Reference proteome,Transmembrane,Transmembrane helix,Transport,Voltage-gated channel,
143	SCPEP1	up-regulated	ENSG00000121064,	serine carboxypeptidase 1(SCPEP1)	GO:0006813~potassium ion transport,GO:0034765~regulation of ion transmembrane transport,GO:0051260~protein homooligomerization,GO:0071805~potassium ion transmembrane transport,	GO:0005886~plasma membrane,GO:0008076~voltage-gated potassium channel complex,GO:0030424~axon,GO:0045121~membrane raft,	GO:0005244~voltage-gated ion channel activity,GO:0005251~delayed rectifier potassium channel activity,GO:0015271~outward rectifier potassium channel activity,		3D-structure,Cell membrane,Complete proteome,Glycoprotein,Ion channel,Ion transport,Lipoprotein,Membrane,Palmitate,Phosphoprotein,Potassium,Potassium channel,Potassium transport,Reference proteome,Transmembrane,Transmembrane helix,Transport,Voltage-gated channel,
144	SEC16B	up-regulated	ENSG00000120341,	SEC16 homolog B, endoplasmic reticulum export factor(SEC16B)	GO:0006468~protein phosphorylation,	GO:0005634~nucleus,GO:0005737~cytoplasm,	GO:0004672~protein kinase activity,GO:0004674~protein serine/threonine kinase activity,GO:0004683~calmodulin-dependent protein kinase activity,GO:0005516~calmodulin binding,GO:0005524~ATP binding,		Alternative splicing,ATP-binding,Calcium,Calmodulin-binding,Complete proteome,Cytoplasm,Kinase,Nucleotide-binding,Nucleus,Phosphoprotein,Polymorphism,Proteomics identification,Reference proteome,Serine/threonine-protein kinase,Transferase,
145	SEPT1	up-regulated	ENSG00000180096,	septin 1(SEPT1)	GO:0006915~apoptotic process,GO:0007569~cell aging,GO:0034393~positive regulation of smooth muscle cell apoptotic process,GO:0043066~negative regulation of apoptotic process,GO:0043508~negative regulation of JUN kinase activity,GO:0045786~negative regulation of cell cycle,GO:0045892~negative regulation of transcription, DNA-templated,GO:1904761~negative regulation of myofibroblast differentiation,	GO:0005634~nucleus,GO:0005654~nucleoplasm,GO:0005737~cytoplasm,GO:0005829~cytosol,	GO:0003723~RNA binding,GO:0005515~protein binding,	hsa05205:Proteoglycans in cancer,hsa05206:MicroRNAs in cancer,	3D-structure,Acetylation,Alternative splicing,Apoptosis,Complete proteome,Cytoplasm,Nucleus,Phosphoprotein,Polymorphism,Proteomics identification,Reference proteome,Repeat,RNA-binding,Tumor suppressor,Ubl conjugation,
146	SEPT6	up-regulated	ENSG00000125354,	septin 6(SEPT6)		GO:0005622~intracellular,GO:0005737~cytoplasm,GO:0005739~mitochondrion,GO:0070062~extracellular exosome,	GO:0030170~pyridoxal phosphate binding,		Complete proteome,Phosphoprotein,Polymorphism,Proteomics identification,Pyridoxal phosphate,Reference proteome,
147	SIGIRR	up-regulated	ENSG00000185187,	single Ig and TIR domain containing(SIGIRR)	GO:0007015~actin filament organization,GO:0007264~small GTPase mediated signal transduction,GO:0051056~regulation of small GTPase mediated signal transduction,	GO:0005622~intracellular,GO:0005829~cytosol,GO:0005856~cytoskeleton,GO:0005886~plasma membrane,GO:0070062~extracellular exosome,	GO:0003924~GTPase activity,GO:0005525~GTP binding,		Acetylation,Alternative splicing,Cell membrane,Complete proteome,Cytoplasm,Cytoskeleton,GTP-binding,Lipoprotein,Membrane,Methylation,Nucleotide-binding,Prenylation,Proteomics identification,Reference proteome,
148	SIRPB1	up-regulated	ENSG00000101307,	signal regulatory protein beta 1(SIRPB1)	GO:0000722~telomere maintenance via recombination,GO:0006260~DNA replication,GO:0006271~DNA strand elongation involved in DNA replication,GO:0006283~transcription-coupled nucleotide-excision repair,GO:0006296~nucleotide-excision repair, DNA incision, 5'-to lesion,GO:0006297~nucleotide-excision repair, DNA gap filling,GO:0019985~translesion synthesis,GO:0033683~nucleotide-excision repair, DNA inci…	GO:0005654~nucleoplasm,GO:0005663~DNA replication factor C complex,GO:0031390~Ctf18 RFC-like complex,	GO:0003677~DNA binding,GO:0003689~DNA clamp loader activity,GO:0005515~protein binding,GO:0005524~ATP binding,GO:0019899~enzyme binding,GO:0043142~single-stranded DNA-dependent ATPase activity,	hsa03030:DNA replication,hsa03420:Nucleotide excision repair,hsa03430:Mismatch repair,	Acetylation,Alternative splicing,ATP-binding,Complete proteome,Direct protein sequencing,DNA replication,Nucleotide-binding,Nucleus,Polymorphism,Proteomics identification,Reference proteome,
149	SLC22A3	up-regulated	ENSG00000146477,	solute carrier family 22 member 3(SLC22A3)	GO:0042787~protein ubiquitination involved in ubiquitin-dependent protein catabolic process,GO:0043161~proteasome-mediated ubiquitin-dependent protein catabolic process,	GO:0005634~nucleus,GO:0005737~cytoplasm,GO:0034657~GID complex,	GO:0004842~ubiquitin-protein transferase activity,		Acetylation,Alternative splicing,Complete proteome,Proteomics identification,Reference proteome,
150	SLC37A1	up-regulated	ENSG00000160190,	solute carrier family 37 member 1(SLC37A1)	GO:0006469~negative regulation of protein kinase activity,GO:0019221~cytokine-mediated signaling pathway,GO:0031103~axon regeneration,GO:0046426~negative regulation of JAK-STAT cascade,	GO:0005737~cytoplasm,GO:0009897~external side of plasma membrane,GO:0009986~cell surface,GO:0045121~membrane raft,GO:0046658~anchored component of plasma membrane,GO:0070062~extracellular exosome,	GO:0004860~protein kinase inhibitor activity,GO:0004872~receptor activity,		Alternative splicing,Cell membrane,Complete proteome,Glycoprotein,GPI-anchor,Leucine-rich repeat,Lipoprotein,Membrane,Proteomics identification,Receptor,Reference proteome,Repeat,Signal,
151	SLITRK5	up-regulated	ENSG00000165300,	SLIT and NTRK like family member 5(SLITRK5)	GO:0000122~negative regulation of transcription from RNA polymerase II promoter,GO:0006351~transcription, DNA-templated,GO:0007507~heart development,GO:0008285~negative regulation of cell proliferation,GO:0009880~embryonic pattern specification,GO:0060037~pharyngeal system development,	GO:0005634~nucleus,			Alternative splicing,Complete proteome,Developmental protein,Nucleus,Reference proteome,Repressor,Transcription,Transcription regulation,
152	SMG9	up-regulated	ENSG00000105771,	SMG9, nonsense mediated mRNA decay factor(SMG9)	GO:0000122~negative regulation of transcription from RNA polymerase II promoter,GO:0001503~ossification,GO:0002062~chondrocyte differentiation,GO:0006355~regulation of transcription, DNA-templated,GO:0006357~regulation of transcription from RNA polymerase II promoter,GO:0006366~transcription from RNA polymerase II promoter,GO:0006468~protein phosphorylation,GO:0030097~hemopoiesis,GO:0045595~regul…	GO:0000790~nuclear chromatin,GO:0005634~nucleus,GO:0005737~cytoplasm,	GO:0000977~RNA polymerase II regulatory region sequence-specific DNA binding,GO:0000981~RNA polymerase II transcription factor activity, sequence-specific DNA binding,GO:0003677~DNA binding,GO:0003700~transcription factor activity, sequence-specific DNA binding,GO:0005515~protein binding,GO:0005524~ATP binding,		Activator,Alternative splicing,Complete proteome,Cytoplasm,DNA-binding,Nucleus,Phosphoprotein,Reference proteome,Transcription,Transcription regulation,
153	SNX20	up-regulated	ENSG00000167208,	sorting nexin 20(SNX20)	GO:0007049~cell cycle,GO:0007056~spindle assembly involved in female meiosis,GO:0051301~cell division,GO:0051311~meiotic metaphase plate congression,	GO:0005737~cytoplasm,GO:0005815~microtubule organizing center,GO:0030496~midbody,GO:0072687~meiotic spindle,	GO:0005515~protein binding,GO:0005525~GTP binding,GO:0042802~identical protein binding,	hsa05100:Bacterial invasion of epithelial cells,	Alternative splicing,Cell cycle,Cell division,Coiled coil,Complete proteome,Cytoplasm,Cytoskeleton,GTP-binding,Nucleotide-binding,Phosphoprotein,Polymorphism,Proteomics identification,Reference proteome,
154	SOWAHA	up-regulated	ENSG00000198944,	sosondowah ankyrin repeat domain family member A(SOWAHA)	GO:0000910~cytokinesis,GO:0016032~viral process,	GO:0000777~condensed chromosome kinetochore,GO:0005819~spindle,GO:0005940~septin ring,GO:0008021~synaptic vesicle,GO:0030496~midbody,GO:0031105~septin complex,GO:0032154~cleavage furrow,GO:0032173~septin collar,GO:0043679~axon terminus,	GO:0005515~protein binding,GO:0005525~GTP binding,	hsa05100:Bacterial invasion of epithelial cells,	3D-structure,Acetylation,Alternative splicing,Cell cycle,Cell division,Centromere,Chromosome,Coiled coil,Complete proteome,Cytoplasm,Cytoskeleton,Direct protein sequencing,GTP-binding,Host-virus interaction,Kinetochore,Nucleotide-binding,Phosphoprotein,Proteomics identification,Reference proteome,
155	ST8SIA1	up-regulated	ENSG00000111728,	ST8 alpha-N-acetyl-neuraminide alpha-2,8-sialyltransferase 1(ST8SIA1)	GO:0042573~retinoic acid metabolic process,GO:0045776~negative regulation of blood pressure,GO:0045909~positive regulation of vasodilation,GO:0051603~proteolysis involved in cellular protein catabolic process,	GO:0005829~cytosol,GO:0070062~extracellular exosome,	GO:0004185~serine-type carboxypeptidase activity,		Alternative splicing,Carboxypeptidase,Complete proteome,Direct protein sequencing,Glycoprotein,Hydrolase,Polymorphism,Protease,Proteomics identification,Reference proteome,Secreted,Signal,
156	SYCE1	up-regulated	ENSG00000171772,	synaptonemal complex central element protein 1(SYCE1)	GO:0007165~signal transduction,GO:0007166~cell surface receptor signaling pathway,GO:0045087~innate immune response,	GO:0005886~plasma membrane,GO:0005887~integral component of plasma membrane,GO:0016021~integral component of membrane,GO:0070062~extracellular exosome,	GO:0005515~protein binding,	hsa04380:Osteoclast differentiation,	3D-structure,Alternative splicing,Complete proteome,Disulfide bond,Glycoprotein,Immunoglobulin domain,Membrane,Polymorphism,Proteomics identification,Reference proteome,Repeat,Signal,Transmembrane,Transmembrane helix,
157	SYNGR3	up-regulated	ENSG00000127561,	synaptogyrin 3(SYNGR3)	GO:0001960~negative regulation of cytokine-mediated signaling pathway,GO:0006953~acute-phase response,GO:0007165~signal transduction,GO:0031665~negative regulation of lipopolysaccharide-mediated signaling pathway,GO:0043433~negative regulation of sequence-specific DNA binding transcription factor activity,GO:0045079~negative regulation of chemokine biosynthetic process,	GO:0016020~membrane,GO:0016021~integral component of membrane,	GO:0005515~protein binding,		Alternative splicing,Complete proteome,Disulfide bond,Glycoprotein,Immunoglobulin domain,Membrane,Phosphoprotein,Polymorphism,Proteomics identification,Reference proteome,Signal-anchor,Transmembrane,Transmembrane helix,
158	TDRD1	up-regulated	ENSG00000095627,	tudor domain containing 1(TDRD1)	GO:0006814~sodium ion transport,GO:0007628~adult walking behavior,GO:0019227~neuronal action potential propagation,GO:0019228~neuronal action potential,GO:0034765~regulation of ion transmembrane transport,GO:0035725~sodium ion transmembrane transport,GO:0050884~neuromuscular process controlling posture,GO:0050966~detection of mechanical stimulus involved in sensory perception of pain,GO:0060078~r…	GO:0001518~voltage-gated sodium channel complex,GO:0005886~plasma membrane,GO:0014704~intercalated disc,GO:0016021~integral component of membrane,GO:0030018~Z disc,GO:0030315~T-tubule,GO:0033268~node of Ranvier,GO:0043025~neuronal cell body,GO:0043194~axon initial segment,	GO:0005216~ion channel activity,GO:0005248~voltage-gated sodium channel activity,	hsa04728:Dopaminergic synapse,	Alternative splicing,Autism,Autism spectrum disorder,Cell membrane,Coiled coil,Complete proteome,Disease mutation,Epilepsy,Glycoprotein,Ion channel,Ion transport,Membrane,Phosphoprotein,Polymorphism,Proteomics identification,Reference proteome,Repeat,Sodium,Sodium channel,Sodium transport,Transmembrane,Transmembrane helix,Transport,Voltage-gated channel,
159	THBS1	up-regulated	ENSG00000137801,	thrombospondin 1(THBS1)	GO:0006855~drug transmembrane transport,GO:0015695~organic cation transport,GO:0015697~quaternary ammonium group transport,GO:0015872~dopamine transport,GO:0032098~regulation of appetite,GO:0051615~histamine uptake,GO:0055085~transmembrane transport,GO:1901998~toxin transport,	GO:0005886~plasma membrane,GO:0005887~integral component of plasma membrane,GO:0016020~membrane,GO:0016021~integral component of membrane,	GO:0005215~transporter activity,GO:0005329~dopamine transmembrane transporter activity,GO:0005515~protein binding,GO:0015101~organic cation transmembrane transporter activity,GO:0015651~quaternary ammonium group transmembrane transporter activity,GO:0019534~toxin transporter activity,	hsa05231:Choline metabolism in cancer,	Complete proteome,Glycoprotein,Ion transport,Membrane,Polymorphism,Reference proteome,Transmembrane,Transmembrane helix,Transport,
160	TIGD3	up-regulated	ENSG00000173825,	tigger transposable element derived 3(TIGD3)	GO:0008643~carbohydrate transport,GO:0015760~glucose-6-phosphate transport,GO:0035435~phosphate ion transmembrane transport,	GO:0016020~membrane,GO:0030176~integral component of endoplasmic reticulum membrane,	GO:0061513~glucose 6-phosphate:inorganic phosphate antiporter activity,		Antiport,Complete proteome,Endoplasmic reticulum,Glycoprotein,Membrane,Polymorphism,Reference proteome,Sugar transport,Transmembrane,Transmembrane helix,Transport,
161	TIMM23B	up-regulated	ENSG00000204152,	translocase of inner mitochondrial membrane 23 homolog B(TIMM23B)	GO:0015031~protein transport,	GO:0005634~nucleus,GO:0005886~plasma membrane,GO:0031901~early endosome membrane,	GO:0005515~protein binding,GO:0005546~phosphatidylinositol-4,5-bisphosphate binding,GO:0032266~phosphatidylinositol-3-phosphate binding,GO:0035091~phosphatidylinositol binding,		Alternative splicing,Cell membrane,Complete proteome,Cytoplasm,Endosome,Lipid-binding,Membrane,Nucleus,Phosphoprotein,Polymorphism,Protein transport,Proteomics identification,Reference proteome,Transport,
162	TIMP2	up-regulated	ENSG00000035862,	TIMP metallopeptidase inhibitor 2(TIMP2)					ANK repeat,Complete proteome,Phosphoprotein,Polymorphism,Reference proteome,Repeat,Signal,
163	TLL2	up-regulated	ENSG00000095587,	tolloid like 2(TLL2)	GO:0021762~substantia nigra development,GO:0032411~positive regulation of transporter activity,	GO:0008021~synaptic vesicle,GO:0016021~integral component of membrane,GO:0030054~cell junction,GO:0030672~synaptic vesicle membrane,GO:0031594~neuromuscular junction,	GO:0042169~SH2 domain binding,GO:0047485~protein N-terminus binding,		Acetylation,Cell junction,Complete proteome,Cytoplasmic vesicle,Membrane,Proteomics identification,Reference proteome,Synapse,Transmembrane,Transmembrane helix,
164	TLR9	up-regulated	ENSG00000239732,	toll like receptor 9(TLR9)	GO:0007130~synaptonemal complex assembly,GO:0051301~cell division,	GO:0000795~synaptonemal complex,GO:0000801~central element,GO:0031225~anchored component of membrane,	GO:0005515~protein binding,		Alternative splicing,Cell cycle,Cell division,Chromosome,Coiled coil,Complete proteome,Meiosis,Nucleus,Polymorphism,Proteomics identification,Reference proteome,
165	TMEM145	up-regulated	ENSG00000167619,	transmembrane protein 145(TMEM145)	GO:0006886~intracellular protein transport,GO:0006906~vesicle fusion,GO:0016192~vesicle-mediated transport,GO:0048278~vesicle docking,	GO:0012505~endomembrane system,GO:0016020~membrane,GO:0016021~integral component of membrane,GO:0031201~SNARE complex,	GO:0000149~SNARE binding,GO:0005484~SNAP receptor activity,		Alternative splicing,Coiled coil,Complete proteome,Membrane,Phosphoprotein,Polymorphism,Proteomics identification,Reference proteome,Transmembrane,Transmembrane helix,
166	TMEM17	up-regulated	ENSG00000186889,	transmembrane protein 17(TMEM17)	GO:0006259~DNA metabolic process,GO:0006281~DNA repair,GO:0090305~nucleic acid phosphodiester bond hydrolysis,	GO:0005634~nucleus,	GO:0000287~magnesium ion binding,GO:0003676~nucleic acid binding,GO:0008296~3'-5'-exodeoxyribonuclease activity,GO:0008853~exodeoxyribonuclease III activity,GO:0042803~protein homodimerization activity,		3D-structure,Alternative splicing,Complete proteome,DNA damage,DNA repair,Exonuclease,Hydrolase,Magnesium,Metal-binding,Nuclease,Nucleus,Polymorphism,Reference proteome,
167	TMPRSS2	up-regulated	ENSG00000184012,	transmembrane protease, serine 2(TMPRSS2)	GO:0000187~activation of MAPK activity,GO:0001666~response to hypoxia,GO:0001937~negative regulation of endothelial cell proliferation,GO:0001953~negative regulation of cell-matrix adhesion,GO:0002040~sprouting angiogenesis,GO:0002544~chronic inflammatory response,GO:0002576~platelet degranulation,GO:0002581~negative regulation of antigen processing and presentation of peptide or polysaccharide a…	GO:0005576~extracellular region,GO:0005577~fibrinogen complex,GO:0005615~extracellular space,GO:0005783~endoplasmic reticulum,GO:0005788~endoplasmic reticulum lumen,GO:0009897~external side of plasma membrane,GO:0009986~cell surface,GO:0016529~sarcoplasmic reticulum,GO:0030141~secretory granule,GO:0031012~extracellular matrix,GO:0031091~platelet alpha granule,GO:0031093~platelet alpha granule lum…	GO:0001786~phosphatidylserine binding,GO:0001948~glycoprotein binding,GO:0001968~fibronectin binding,GO:0005178~integrin binding,GO:0005509~calcium ion binding,GO:0005515~protein binding,GO:0008201~heparin binding,GO:0017134~fibroblast growth factor binding,GO:0030169~low-density lipoprotein particle binding,GO:0042802~identical protein binding,GO:0043236~laminin binding,GO:0043394~proteoglycan b…	hsa04015:Rap1 signaling pathway,hsa04115:p53 signaling pathway,hsa04145:Phagosome,hsa04151:PI3K-Akt signaling pathway,hsa04350:TGF-beta signaling pathway,hsa04510:Focal adhesion,hsa04512:ECM-receptor interaction,hsa05144:Malaria,hsa05205:Proteoglycans in cancer,hsa05206:MicroRNAs in cancer,hsa05219:Bladder cancer,	3D-structure,Alternative splicing,Calcium,Cell adhesion,Complete proteome,Disulfide bond,EGF-like domain,Endoplasmic reticulum,Glycoprotein,Heparin-binding,Polymorphism,Proteomics identification,Reference proteome,Repeat,Sarcoplasmic reticulum,Signal,Unfolded protein response,
168	TPSG1	up-regulated	ENSG00000116176,	tryptase gamma 1(TPSG1)		GO:0005634~nucleus,	GO:0003677~DNA binding,		Complete proteome,DNA-binding,Nucleus,Reference proteome,
169	TRAJ2	up-regulated		T cell receptor alpha joining 2 (non-functional)(TRAJ2)	GO:0002224~toll-like receptor signaling pathway,GO:0002237~response to molecule of bacterial origin,GO:0002755~MyD88-dependent toll-like receptor signaling pathway,GO:0006954~inflammatory response,GO:0007252~I-kappaB phosphorylation,GO:0007409~axonogenesis,GO:0010628~positive regulation of gene expression,GO:0030277~maintenance of gastrointestinal epithelium,GO:0032088~negative regulation of NF-k…	GO:0000139~Golgi membrane,GO:0005576~extracellular region,GO:0005737~cytoplasm,GO:0005764~lysosome,GO:0005768~endosome,GO:0005783~endoplasmic reticulum,GO:0005789~endoplasmic reticulum membrane,GO:0005886~plasma membrane,GO:0010008~endosome membrane,GO:0016021~integral component of membrane,GO:0016323~basolateral plasma membrane,GO:0016324~apical plasma membrane,GO:0032009~early phagosome,GO:0036…	GO:0004888~transmembrane signaling receptor activity,GO:0005149~interleukin-1 receptor binding,GO:0016303~1-phosphatidylinositol-3-kinase activity,GO:0035197~siRNA binding,	hsa04620:Toll-like receptor signaling pathway,hsa05142:Chagas disease (American trypanosomiasis),hsa05143:African trypanosomiasis,hsa05144:Malaria,hsa05152:Tuberculosis,hsa05162:Measles,hsa05168:Herpes simplex infection,	Alternative splicing,Complete proteome,Cytoplasmic vesicle,Endoplasmic reticulum,Endosome,Glycoprotein,Immunity,Inflammatory response,Innate immunity,Leucine-rich repeat,Lysosome,Membrane,Polymorphism,Receptor,Reference proteome,Repeat,Signal,Transmembrane,Transmembrane helix,
170	TRAJ46	up-regulated		T cell receptor alpha joining 46(TRAJ46)	GO:0006508~proteolysis,GO:0007275~multicellular organism development,GO:0022617~extracellular matrix disassembly,GO:0030154~cell differentiation,GO:0048632~negative regulation of skeletal muscle tissue growth,	GO:0005576~extracellular region,	GO:0004222~metalloendopeptidase activity,GO:0004252~serine-type endopeptidase activity,GO:0005509~calcium ion binding,GO:0008270~zinc ion binding,		Calcium,Cleavage on pair of basic residues,Complete proteome,Developmental protein,Differentiation,Direct protein sequencing,Disulfide bond,EGF-like domain,Glycoprotein,Hydrolase,Metal-binding,Metalloprotease,Methylation,Protease,Reference proteome,Repeat,Secreted,Signal,Zinc,Zymogen,
171	TRAJ49	up-regulated		T cell receptor alpha joining 49(TRAJ49)	GO:0006811~ion transport,GO:0007166~cell surface receptor signaling pathway,GO:0009409~response to cold,GO:0010033~response to organic substance,GO:0014070~response to organic cyclic compound,GO:0019233~sensory perception of pain,GO:0042493~response to drug,GO:0042542~response to hydrogen peroxide,GO:0048265~response to pain,GO:0050955~thermoception,GO:0050966~detection of mechanical stimulus inv…	GO:0005886~plasma membrane,GO:0005887~integral component of plasma membrane,GO:0016021~integral component of membrane,GO:0032421~stereocilium bundle,	GO:0005216~ion channel activity,GO:0005262~calcium channel activity,GO:0015267~channel activity,GO:0015278~calcium-release channel activity,GO:0097604~temperature-gated cation channel activity,	hsa04750:Inflammatory mediator regulation of TRP channels,	3D-structure,ANK repeat,Cell membrane,Coiled coil,Complete proteome,Disease mutation,Disulfide bond,Glycoprotein,Ion channel,Ion transport,Membrane,Polymorphism,Proteomics identification,Reference proteome,Repeat,Sensory transduction,Transmembrane,Transmembrane helix,Transport,
172	TRAV12-2	up-regulated		T cell receptor alpha variable 12-2(TRAV12-2)	GO:0006816~calcium ion transport,GO:0017158~regulation of calcium ion-dependent exocytosis,GO:0051592~response to calcium ion,GO:0055074~calcium ion homeostasis,GO:0070588~calcium ion transmembrane transport,GO:1990035~calcium ion import into cell,	GO:0005886~plasma membrane,GO:0005887~integral component of plasma membrane,GO:0016021~integral component of membrane,GO:0070062~extracellular exosome,	GO:0005262~calcium channel activity,GO:0005515~protein binding,GO:0005516~calmodulin binding,GO:0046872~metal ion binding,	hsa04970:Salivary secretion,hsa04978:Mineral absorption,	Alternative splicing,ANK repeat,Calcium,Calcium channel,Calcium transport,Calmodulin-binding,Cell membrane,Complete proteome,Glycoprotein,Ion channel,Ion transport,Membrane,Metal-binding,Phosphoprotein,Polymorphism,Receptor,Reference proteome,Repeat,Transmembrane,Transmembrane helix,Transport,
173	TRAV8-6	up-regulated		T cell receptor alpha variable 8-6(TRAV8-6)	GO:0030150~protein import into mitochondrial matrix,	GO:0005744~mitochondrial inner membrane presequence translocase complex,GO:0016021~integral component of membrane,GO:0031305~integral component of mitochondrial inner membrane,	GO:0015266~protein channel activity,GO:0015450~P-P-bond-hydrolysis-driven protein transmembrane transporter activity,		Complete proteome,Membrane,Mitochondrion,Mitochondrion inner membrane,Protein transport,Reference proteome,Translocation,Transmembrane,Transmembrane helix,Transport,
174	TREX2	up-regulated	ENSG00000183479,	three prime repair exonuclease 2(TREX2)	GO:0006508~proteolysis,GO:0006898~receptor-mediated endocytosis,GO:0016540~protein autoprocessing,GO:0046598~positive regulation of viral entry into host cell,	GO:0005886~plasma membrane,GO:0005887~integral component of plasma membrane,GO:0016021~integral component of membrane,GO:0070062~extracellular exosome,	GO:0004252~serine-type endopeptidase activity,GO:0005044~scavenger receptor activity,GO:0005515~protein binding,GO:0008236~serine-type peptidase activity,	hsa05164:Influenza A,hsa05202:Transcriptional misregulation in cancer,	Alternative splicing,Autocatalytic cleavage,Cell membrane,Complete proteome,Disulfide bond,Glycoprotein,Hydrolase,Membrane,Polymorphism,Protease,Proteomics identification,Reference proteome,Secreted,Serine protease,Signal-anchor,Transmembrane,Transmembrane helix,Zymogen,
175	TRIM17	up-regulated	ENSG00000162931,	tripartite motif containing 17(TRIM17)	GO:0007186~G-protein coupled receptor signaling pathway,GO:0019236~response to pheromone,	GO:0016021~integral component of membrane,			Complete proteome,Glycoprotein,Membrane,Polymorphism,Reference proteome,Signal,Transmembrane,Transmembrane helix,
176	TRIM46	up-regulated	ENSG00000163462,	tripartite motif containing 46(TRIM46)	GO:0007224~smoothened signaling pathway,GO:0035058~nonmotile primary cilium assembly,GO:0042384~cilium assembly,GO:0060271~cilium morphogenesis,	GO:0016021~integral component of membrane,GO:0035869~ciliary transition zone,GO:0036038~MKS complex,GO:0060170~ciliary membrane,			Cell membrane,Cell projection,Ciliopathy,Cilium,Cilium biogenesis/degradation,Complete proteome,Disease mutation,Glycoprotein,Membrane,Polymorphism,Reference proteome,Transmembrane,Transmembrane helix,
177	TRIM47	up-regulated	ENSG00000132481,	tripartite motif containing 47(TRIM47)	GO:0006914~autophagy,GO:0032880~regulation of protein localization,GO:0051865~protein autoubiquitination,	GO:0005622~intracellular,	GO:0004842~ubiquitin-protein transferase activity,GO:0005515~protein binding,GO:0008270~zinc ion binding,GO:0016874~ligase activity,GO:0030674~protein binding, bridging,GO:0046872~metal ion binding,		Alternative splicing,Coiled coil,Complete proteome,Ligase,Metal-binding,Proteomics identification,Reference proteome,Ubl conjugation,Ubl conjugation pathway,Zinc,Zinc-finger,
178	TRPA1	up-regulated	ENSG00000104321,	transient receptor potential cation channel subfamily A member 1(TRPA1)		GO:0005622~intracellular,	GO:0008270~zinc ion binding,		Alternative splicing,Coiled coil,Complete proteome,Metal-binding,Phosphoprotein,Proteomics identification,Reference proteome,Repeat,Zinc,Zinc-finger,
179	TRPV6	up-regulated	ENSG00000165125,	transient receptor potential cation channel subfamily V member 6(TRPV6)		GO:0005622~intracellular,GO:0005634~nucleus,GO:0005737~cytoplasm,	GO:0008270~zinc ion binding,		Acetylation,Alternative splicing,Coiled coil,Complete proteome,Cytoplasm,Metal-binding,Methylation,Nucleus,Phosphoprotein,Polymorphism,Proteomics identification,Reference proteome,Zinc,Zinc-finger,
180	TSNARE1	up-regulated	ENSG00000171045,	t-SNARE domain containing 1(TSNARE1)	GO:0006508~proteolysis,	GO:0005887~integral component of plasma membrane,	GO:0004252~serine-type endopeptidase activity,GO:0008236~serine-type peptidase activity,		Complete proteome,Disulfide bond,Glycoprotein,Hydrolase,Membrane,Polymorphism,Protease,Reference proteome,Serine protease,Signal,Transmembrane,Transmembrane helix,Zymogen,
181	UBASH3A	up-regulated	ENSG00000160185,	ubiquitin associated and SH3 domain containing A(UBASH3A)	GO:0007275~multicellular organism development,GO:0007281~germ cell development,GO:0007283~spermatogenesis,GO:0031047~gene silencing by RNA,GO:0034587~piRNA metabolic process,GO:0043046~DNA methylation involved in gamete generation,GO:0051321~meiotic cell cycle,	GO:0005737~cytoplasm,GO:0033391~chromatoid body,GO:0043186~P granule,GO:0071546~pi-body,	GO:0046872~metal ion binding,		Alternative splicing,Complete proteome,Cytoplasm,Developmental protein,Differentiation,Meiosis,Metal-binding,Polymorphism,Proteomics identification,Reference proteome,Repeat,RNA-mediated gene silencing,Spermatogenesis,Zinc,Zinc-finger,
182	VASN	up-regulated	ENSG00000168140,	vasorin(VASN)	GO:0001817~regulation of cytokine production,GO:0050860~negative regulation of T cell receptor signaling pathway,	GO:0005634~nucleus,GO:0005829~cytosol,GO:0070062~extracellular exosome,	GO:0005515~protein binding,		3D-structure,Alternative splicing,Complete proteome,Cytoplasm,Nucleus,Polymorphism,Proteomics identification,Reference proteome,SH3 domain,
183	VWA5B2	up-regulated	ENSG00000145198,	von Willebrand factor A domain containing 5B2(VWA5B2)	GO:0010719~negative regulation of epithelial to mesenchymal transition,GO:0030512~negative regulation of transforming growth factor beta receptor signaling pathway,GO:0071456~cellular response to hypoxia,GO:0071461~cellular response to redox state,GO:0098609~cell-cell adhesion,	GO:0005615~extracellular space,GO:0005739~mitochondrion,GO:0005765~lysosomal membrane,GO:0005886~plasma membrane,GO:0005913~cell-cell adherens junction,GO:0009986~cell surface,GO:0016021~integral component of membrane,GO:0070062~extracellular exosome,	GO:0005515~protein binding,GO:0050431~transforming growth factor beta binding,GO:0098641~cadherin binding involved in cell-cell adhesion,		Complete proteome,Disulfide bond,EGF-like domain,Glycoprotein,Leucine-rich repeat,Membrane,Polymorphism,Reference proteome,Repeat,Secreted,Signal,Transmembrane,Transmembrane helix,
184	XK	up-regulated	ENSG00000047597,	X-linked Kx blood group(XK)					Alternative splicing,Complete proteome,Polymorphism,Proteomics identification,Reference proteome,
185	ZMAT5	up-regulated	ENSG00000100319,	zinc finger matrin-type 5(ZMAT5)	GO:0000398~mRNA splicing, via spliceosome,GO:0008380~RNA splicing,	GO:0005654~nucleoplasm,GO:0005689~U12-type spliceosomal complex,	GO:0008270~zinc ion binding,		Complete proteome,Metal-binding,mRNA processing,mRNA splicing,Nucleus,Reference proteome,Spliceosome,Zinc,Zinc-finger,
186	AC005609.1	up-regulated	NA	NA	NA	NA	NA	NA	NA
187	AC096579.7	up-regulated	NA	NA	NA	NA	NA	NA	NA
188	C19orf82	up-regulated	NA	NA	NA	NA	NA	NA	NA
189	CASP16	up-regulated	NA	NA	NA	NA	NA	NA	NA
190	CTD-3232M19.2	up-regulated	NA	NA	NA	NA	NA	NA	NA
191	FAIM3	up-regulated	NA	NA	NA	NA	NA	NA	NA
192	RCC2P6	up-regulated	NA	NA	NA	NA	NA	NA	NA
193	RP11-152P23.2	up-regulated	NA	NA	NA	NA	NA	NA	NA
194	RP11-365O16.1	up-regulated	NA	NA	NA	NA	NA	NA	NA
195	RP11-532E4.2	up-regulated	NA	NA	NA	NA	NA	NA	NA
196	RPSAP15	up-regulated	NA	NA	NA	NA	NA	NA	NA
197	SNORD98	up-regulated	NA	NA	NA	NA	NA	NA	NA
198	AASS	down-regulated	ENSG00000008311,	aminoadipate-semialdehyde synthase(AASS)	GO:0006091~generation of precursor metabolites and energy,GO:0006554~lysine catabolic process,GO:0019477~L-lysine catabolic process,GO:0019878~lysine biosynthetic process via aminoadipic acid,GO:0033512~L-lysine catabolic process to acetyl-CoA via saccharopine,GO:0051262~protein tetramerization,GO:0055114~oxidation-reduction process,	GO:0005739~mitochondrion,GO:0005759~mitochondrial matrix,GO:0043231~intracellular membrane-bounded organelle,	GO:0004753~saccharopine dehydrogenase activity,GO:0016491~oxidoreductase activity,GO:0047130~saccharopine dehydrogenase (NADP+, L-lysine-forming) activity,GO:0047131~saccharopine dehydrogenase (NAD+, L-glutamate-forming) activity,	hsa00310:Lysine degradation,hsa01100:Metabolic pathways,hsa01130:Biosynthesis of antibiotics,	Acetylation,Complete proteome,Mitochondrion,Multifunctional enzyme,NAD,NADP,Oxidoreductase,Proteomics identification,Reference proteome,Transit peptide,
199	ABCA5	down-regulated	ENSG00000154265,	ATP binding cassette subfamily A member 5(ABCA5)	GO:0006869~lipid transport,GO:0010745~negative regulation of macrophage derived foam cell differentiation,GO:0033344~cholesterol efflux,GO:0034375~high-density lipoprotein particle remodeling,GO:0043691~reverse cholesterol transport,GO:0055085~transmembrane transport,	GO:0000139~Golgi membrane,GO:0005764~lysosome,GO:0005765~lysosomal membrane,GO:0005770~late endosome,GO:0016021~integral component of membrane,GO:0031902~late endosome membrane,GO:0043231~intracellular membrane-bounded organelle,	GO:0005215~transporter activity,GO:0005524~ATP binding,GO:0016887~ATPase activity,GO:0042626~ATPase activity, coupled to transmembrane movement of substances,	hsa02010:ABC transporters,	Alternative splicing,ATP-binding,Complete proteome,Endosome,Glycoprotein,Golgi apparatus,Lysosome,Membrane,Nucleotide-binding,Polymorphism,Proteomics identification,Reference proteome,Repeat,Transmembrane,Transmembrane helix,Transport,
200	ADAMTS8	down-regulated	ENSG00000134917,	ADAM metallopeptidase with thrombospondin type 1 motif 8(ADAMTS8)	GO:0006508~proteolysis,GO:0008285~negative regulation of cell proliferation,GO:0035435~phosphate ion transmembrane transport,	GO:0005578~proteinaceous extracellular matrix,GO:0031012~extracellular matrix,	GO:0004222~metalloendopeptidase activity,GO:0005178~integrin binding,GO:0008201~heparin binding,GO:0008237~metallopeptidase activity,GO:0008270~zinc ion binding,GO:0009673~low-affinity phosphate transmembrane transporter activity,		Cleavage on pair of basic residues,Complete proteome,Disulfide bond,Extracellular matrix,Glycoprotein,Heparin-binding,Hydrolase,Metal-binding,Metalloprotease,Protease,Reference proteome,Repeat,Secreted,Signal,Zinc,Zymogen,
201	AHI1	down-regulated	ENSG00000135541,	Abelson helper integration site 1(AHI1)	GO:0001738~morphogenesis of a polarized epithelium,GO:0001947~heart looping,GO:0002092~positive regulation of receptor internalization,GO:0007169~transmembrane receptor protein tyrosine kinase signaling pathway,GO:0007417~central nervous system development,GO:0010842~retina layer formation,GO:0016192~vesicle-mediated transport,GO:0030862~positive regulation of polarized epithelial cell differenti…	GO:0005813~centrosome,GO:0005814~centriole,GO:0005829~cytosol,GO:0005911~cell-cell junction,GO:0005912~adherens junction,GO:0005929~cilium,GO:0031513~nonmotile primary cilium,GO:0036038~MKS complex,GO:0036064~ciliary basal body,GO:0072372~primary cilium,	GO:0005515~protein binding,GO:0042802~identical protein binding,		3D-structure,Alternative splicing,Cell junction,Cell projection,Ciliopathy,Cilium,Cilium biogenesis/degradation,Coiled coil,Complete proteome,Cytoplasm,Cytoskeleton,Differentiation,Disease mutation,Joubert syndrome,Phosphoprotein,Polymorphism,Proteomics identification,Reference proteome,Repeat,SH3 domain,WD repeat,
202	ALDH4A1	down-regulated	ENSG00000159423,	aldehyde dehydrogenase 4 family member A1(ALDH4A1)	GO:0006537~glutamate biosynthetic process,GO:0006560~proline metabolic process,GO:0006561~proline biosynthetic process,GO:0006562~proline catabolic process,GO:0010133~proline catabolic process to glutamate,GO:0019470~4-hydroxyproline catabolic process,GO:0055114~oxidation-reduction process,	GO:0005739~mitochondrion,GO:0005759~mitochondrial matrix,	GO:0003842~1-pyrroline-5-carboxylate dehydrogenase activity,GO:0004029~aldehyde dehydrogenase (NAD) activity,GO:0009055~electron carrier activity,GO:0016491~oxidoreductase activity,GO:0016620~oxidoreductase activity, acting on the aldehyde or oxo group of donors, NAD or NADP as acceptor,GO:0042802~identical protein binding,	hsa00250:Alanine, aspartate and glutamate metabolism,hsa00330:Arginine and proline metabolism,hsa01100:Metabolic pathways,	3D-structure,Acetylation,Alternative splicing,Complete proteome,Direct protein sequencing,Disease mutation,Mitochondrion,NAD,Oxidoreductase,Phosphoprotein,Polymorphism,Proline metabolism,Proteomics identification,Reference proteome,Transit peptide,
203	ALG2	down-regulated	ENSG00000119523,	ALG2, alpha-1,3/1,6-mannosyltransferase(ALG2)	GO:0006488~dolichol-linked oligosaccharide biosynthetic process,GO:0033577~protein glycosylation in endoplasmic reticulum,GO:0051592~response to calcium ion,GO:0097502~mannosylation,	GO:0005634~nucleus,GO:0005737~cytoplasm,GO:0005789~endoplasmic reticulum membrane,GO:0016020~membrane,GO:0016021~integral component of membrane,GO:0048471~perinuclear region of cytoplasm,	GO:0000033~alpha-1,3-mannosyltransferase activity,GO:0004378~GDP-Man:Man1GlcNAc2-PP-Dol alpha-1,3-mannosyltransferase activity,GO:0005515~protein binding,GO:0016757~transferase activity, transferring glycosyl groups,GO:0046982~protein heterodimerization activity,GO:0047485~protein N-terminus binding,GO:0048306~calcium-dependent protein binding,	hsa00510:N-Glycan biosynthesis,hsa01100:Metabolic pathways,	Alternative splicing,Complete proteome,Congenital disorder of glycosylation,Congenital myasthenic syndrome,Disease mutation,Glycosyltransferase,Membrane,Polymorphism,Proteomics identification,Reference proteome,Transferase,Transmembrane,Transmembrane helix,
204	ANKRD26	down-regulated	ENSG00000107890,	ankyrin repeat domain 26(ANKRD26)		GO:0005813~centrosome,			Alternative splicing,ANK repeat,Coiled coil,Complete proteome,Phosphoprotein,Polymorphism,Proteomics identification,Reference proteome,Repeat,
205	ANKRD30BL	down-regulated	ENSG00000163046,	ankyrin repeat domain 30B like(ANKRD30BL)					Alternative splicing,ANK repeat,Complete proteome,Reference proteome,Repeat,
206	ARMCX3	down-regulated	ENSG00000102401,	armadillo repeat containing, X-linked 3(ARMCX3)	GO:0034613~cellular protein localization,GO:0045944~positive regulation of transcription from RNA polymerase II promoter,	GO:0016021~integral component of membrane,GO:0031307~integral component of mitochondrial outer membrane,			Complete proteome,Membrane,Phosphoprotein,Proteomics identification,Reference proteome,Repeat,Transmembrane,Transmembrane helix,
207	ARMCX5	down-regulated	ENSG00000125962,	armadillo repeat containing, X-linked 5(ARMCX5)			GO:0005515~protein binding,		Complete proteome,Proteomics identification,Reference proteome,Repeat,
208	ASAH1	down-regulated	ENSG00000104763,	N-acylsphingosine amidohydrolase 1(ASAH1)	GO:0006629~lipid metabolic process,GO:0006672~ceramide metabolic process,GO:0006687~glycosphingolipid metabolic process,	GO:0005615~extracellular space,GO:0005764~lysosome,GO:0043202~lysosomal lumen,GO:0070062~extracellular exosome,	GO:0003824~catalytic activity,GO:0016787~hydrolase activity,GO:0016811~hydrolase activity, acting on carbon-nitrogen (but not peptide) bonds, in linear amides,GO:0017040~ceramidase activity,	hsa00600:Sphingolipid metabolism,hsa01100:Metabolic pathways,hsa04071:Sphingolipid signaling pathway,hsa04142:Lysosome,	Alternative splicing,Complete proteome,Direct protein sequencing,Disease mutation,Epilepsy,Glycoprotein,Hydrolase,Lysosome,Membrane,Neurodegeneration,Polymorphism,Proteomics identification,Reference proteome,Signal,Transmembrane,Transmembrane helix,
209	BBS12	down-regulated	ENSG00000181004,	Bardet-Biedl syndrome 12(BBS12)	GO:0042073~intraciliary transport,GO:0042755~eating behavior,GO:0045494~photoreceptor cell maintenance,GO:0045599~negative regulation of fat cell differentiation,GO:0051131~chaperone-mediated protein complex assembly,	GO:0005929~cilium,	GO:0005515~protein binding,GO:0005524~ATP binding,		Bardet-Biedl syndrome,Cell projection,Ciliopathy,Cilium,Complete proteome,Disease mutation,Mental retardation,Obesity,Polymorphism,Reference proteome,
210	BCL2L2	down-regulated	ENSG00000129473,	BCL2 like 2(BCL2L2)	GO:0007283~spermatogenesis,GO:0008630~intrinsic apoptotic signaling pathway in response to DNA damage,GO:0042981~regulation of apoptotic process,GO:0043066~negative regulation of apoptotic process,GO:0060011~Sertoli cell proliferation,GO:0097192~extrinsic apoptotic signaling pathway in absence of ligand,GO:2001243~negative regulation of intrinsic apoptotic signaling pathway,	GO:0005741~mitochondrial outer membrane,GO:0005829~cytosol,GO:0016021~integral component of membrane,GO:0070062~extracellular exosome,	GO:0005515~protein binding,GO:0042803~protein homodimerization activity,GO:0046982~protein heterodimerization activity,GO:0051400~BH domain binding,	hsa05206:MicroRNAs in cancer,	3D-structure,Acetylation,Alternative splicing,Apoptosis,Complete proteome,Membrane,Methylation,Mitochondrion,Phosphoprotein,Polymorphism,Proteomics identification,Reference proteome,Transmembrane,Transmembrane helix,
211	BCL2L2-PABPN1	down-regulated	ENSG00000258643,	BCL2L2-PABPN1 readthrough(BCL2L2-PABPN1)				hsa03015:mRNA surveillance pathway,hsa05164:Influenza A,
212	BLOC1S5	down-regulated	ENSG00000188428,	biogenesis of lysosomal organelles complex 1 subunit 5(BLOC1S5)	GO:0008089~anterograde axonal transport,GO:0031175~neuron projection development,GO:0032402~melanosome transport,GO:0032438~melanosome organization,GO:0035646~endosome to melanosome transport,GO:0048490~anterograde synaptic vesicle transport,GO:0050942~positive regulation of pigment cell differentiation,	GO:0030133~transport vesicle,GO:0031083~BLOC-1 complex,GO:1904115~axon cytoplasm,	GO:0005515~protein binding,		Acetylation,Alternative splicing,Coiled coil,Complete proteome,Proteomics identification,Reference proteome,
213	C9orf135	down-regulated	ENSG00000204711,	chromosome 9 open reading frame 135(C9orf135)		GO:0016021~integral component of membrane,			Alternative splicing,Complete proteome,Glycoprotein,Membrane,Reference proteome,Transmembrane,Transmembrane helix,
214	CACNB2	down-regulated	ENSG00000165995,	calcium voltage-gated channel auxiliary subunit beta 2(CACNB2)	GO:0007268~chemical synaptic transmission,GO:0007528~neuromuscular junction development,GO:0007601~visual perception,GO:0051928~positive regulation of calcium ion transport,GO:0061337~cardiac conduction,GO:0070509~calcium ion import,GO:0070588~calcium ion transmembrane transport,GO:0086045~membrane depolarization during AV node cell action potential,GO:0086091~regulation of heart rate by cardiac …	GO:0005886~plasma membrane,GO:0005887~integral component of plasma membrane,GO:0005891~voltage-gated calcium channel complex,GO:1990454~L-type voltage-gated calcium channel complex,	GO:0005245~voltage-gated calcium channel activity,GO:0005262~calcium channel activity,GO:0005515~protein binding,GO:0008331~high voltage-gated calcium channel activity,GO:0051015~actin filament binding,GO:0086007~voltage-gated calcium channel activity involved in cardiac muscle cell action potential,GO:0086056~voltage-gated calcium channel activity involved in AV node cell action potential,	hsa04010:MAPK signaling pathway,hsa04260:Cardiac muscle contraction,hsa04261:Adrenergic signaling in cardiomyocytes,hsa04921:Oxytocin signaling pathway,hsa05410:Hypertrophic cardiomyopathy (HCM),hsa05412:Arrhythmogenic right ventricular cardiomyopathy (ARVC),hsa05414:Dilated cardiomyopathy,	Alternative splicing,Brugada syndrome,Calcium,Calcium channel,Calcium transport,Cell membrane,Complete proteome,Disease mutation,Ion channel,Ion transport,Membrane,Phosphoprotein,Polymorphism,Proteomics identification,Reference proteome,SH3 domain,Transport,Voltage-gated channel,
215	CCDC122	down-regulated	ENSG00000151773,	coiled-coil domain containing 122(CCDC122)					Alternative splicing,Coiled coil,Complete proteome,Polymorphism,Reference proteome,
216	CCDC13	down-regulated	ENSG00000244607,	coiled-coil domain containing 13(CCDC13)	GO:0006974~cellular response to DNA damage stimulus,GO:0031122~cytoplasmic microtubule organization,GO:0035058~nonmotile primary cilium assembly,	GO:0005813~centrosome,GO:0034451~centriolar satellite,GO:0042995~cell projection,	GO:0005515~protein binding,		Cell projection,Cilium biogenesis/degradation,Coiled coil,Complete proteome,Cytoplasm,Cytoskeleton,Phosphoprotein,Polymorphism,Reference proteome,
217	CNPY2	down-regulated	ENSG00000257727,	canopy FGF signaling regulator 2(CNPY2)	GO:0007167~enzyme linked receptor protein signaling pathway,GO:0009888~tissue development,GO:0010629~negative regulation of gene expression,GO:0010988~regulation of low-density lipoprotein particle clearance,GO:0045716~positive regulation of low-density lipoprotein particle receptor biosynthetic process,	GO:0005783~endoplasmic reticulum,GO:0005887~integral component of plasma membrane,	GO:0005515~protein binding,		Alternative splicing,Complete proteome,Disulfide bond,Endoplasmic reticulum,Phosphoprotein,Proteomics identification,Reference proteome,Signal,
218	CPB2	down-regulated	ENSG00000080618,	carboxypeptidase B2(CPB2)	GO:0003331~positive regulation of extracellular matrix constituent secretion,GO:0006508~proteolysis,GO:0007596~blood coagulation,GO:0009408~response to heat,GO:0010757~negative regulation of plasminogen activation,GO:0042493~response to drug,GO:0042730~fibrinolysis,GO:0051918~negative regulation of fibrinolysis,GO:0071333~cellular response to glucose stimulus,GO:0097421~liver regeneration,GO:2000…	GO:0005615~extracellular space,GO:0005623~cell,GO:0070062~extracellular exosome,	GO:0004181~metallocarboxypeptidase activity,GO:0008270~zinc ion binding,	hsa04610:Complement and coagulation cascades,hsa04972:Pancreatic secretion,hsa04974:Protein digestion and absorption,	3D-structure,Alternative splicing,Blood coagulation,Carboxypeptidase,Complete proteome,Direct protein sequencing,Disulfide bond,Fibrinolysis,Glycoprotein,Hemostasis,Hydrolase,Metal-binding,Metalloprotease,Polymorphism,Protease,Proteomics identification,Reference proteome,Secreted,Signal,Zinc,Zymogen,
219	CSPG4P13	down-regulated		chondroitin sulfate proteoglycan 4 pseudogene 13(CSPG4P13)
220	CYP2A7	down-regulated	ENSG00000198077,	cytochrome P450 family 2 subfamily A member 7(CYP2A7)	GO:0019373~epoxygenase P450 pathway,GO:0055114~oxidation-reduction process,	GO:0005789~endoplasmic reticulum membrane,GO:0016021~integral component of membrane,GO:0031090~organelle membrane,	GO:0004497~monooxygenase activity,GO:0005506~iron ion binding,GO:0008392~arachidonic acid epoxygenase activity,GO:0008395~steroid hydroxylase activity,GO:0016705~oxidoreductase activity, acting on paired donors, with incorporation or reduction of molecular oxygen,GO:0016712~oxidoreductase activity, acting on paired donors, with incorporation or reduction of molecular oxygen, reduced flavin or fla…		Complete proteome,Endoplasmic reticulum,Heme,Iron,Membrane,Metal-binding,Microsome,Monooxygenase,Oxidoreductase,Polymorphism,Proteomics identification,Reference proteome,Signal,Transmembrane,Transmembrane helix,
221	DCAF17	down-regulated	ENSG00000115827,	DDB1 and CUL4 associated factor 17(DCAF17)	GO:0016567~protein ubiquitination,	GO:0005730~nucleolus,GO:0016021~integral component of membrane,GO:0080008~Cul4-RING E3 ubiquitin ligase complex,			Alternative splicing,Complete proteome,Membrane,Nucleus,Polymorphism,Proteomics identification,Reference proteome,Transmembrane,Transmembrane helix,Ubl conjugation pathway,
222	DNAJC19	down-regulated	ENSG00000205981,	DnaJ heat shock protein family (Hsp40) member C19(DNAJC19)	GO:0006457~protein folding,GO:0006626~protein targeting to mitochondrion,GO:0007601~visual perception,GO:0048806~genitalia development,	GO:0005739~mitochondrion,GO:0005743~mitochondrial inner membrane,GO:0016021~integral component of membrane,GO:0043234~protein complex,	GO:0005515~protein binding,		Acetylation,Alternative splicing,Cardiomyopathy,Chaperone,Complete proteome,Direct protein sequencing,Membrane,Mitochondrion,Mitochondrion inner membrane,Phosphoprotein,Protein transport,Proteomics identification,Reference proteome,Translocation,Transmembrane,Transmembrane helix,Transport,
223	DNAJC19P9	down-regulated		DnaJ heat shock protein family (Hsp40) member C19 pseudogene 9(DNAJC19P9)
224	EFCAB6	down-regulated	ENSG00000186976,	EF-hand calcium binding domain 6(EFCAB6)	GO:0006351~transcription, DNA-templated,GO:0006355~regulation of transcription, DNA-templated,	GO:0005634~nucleus,	GO:0005509~calcium ion binding,		3D-structure,Alternative splicing,Calcium,Complete proteome,Metal-binding,Nucleus,Phosphoprotein,Polymorphism,Reference proteome,Repeat,Repressor,Transcription,Transcription regulation,
225	EFHC1	down-regulated	ENSG00000096093,	EF-hand domain containing 1(EFHC1)	GO:0021795~cerebral cortex cell migration,	GO:0005737~cytoplasm,GO:0005813~centrosome,GO:0005930~axoneme,GO:0043025~neuronal cell body,GO:0072686~mitotic spindle,	GO:0005509~calcium ion binding,GO:0005515~protein binding,GO:0008022~protein C-terminus binding,		Alternative splicing,Complete proteome,Cytoplasm,Cytoskeleton,Disease mutation,Epilepsy,Polymorphism,Proteomics identification,Reference proteome,Repeat,
226	EGR3	down-regulated	ENSG00000179388,	early growth response 3(EGR3)	GO:0001938~positive regulation of endothelial cell proliferation,GO:0002042~cell migration involved in sprouting angiogenesis,GO:0006351~transcription, DNA-templated,GO:0006355~regulation of transcription, DNA-templated,GO:0007274~neuromuscular synaptic transmission,GO:0007422~peripheral nervous system development,GO:0007517~muscle organ development,GO:0007623~circadian rhythm,GO:0033089~positive…	GO:0005634~nucleus,	GO:0003677~DNA binding,GO:0003700~transcription factor activity, sequence-specific DNA binding,GO:0046872~metal ion binding,	hsa05161:Hepatitis B,hsa05203:Viral carcinogenesis,	Alternative splicing,Complete proteome,DNA-binding,Metal-binding,Nucleus,Reference proteome,Repeat,Transcription,Transcription regulation,Zinc,Zinc-finger,
227	F8	down-regulated	ENSG00000185010,	coagulation factor VIII(F8)	GO:0002576~platelet degranulation,GO:0006508~proteolysis,GO:0006888~ER to Golgi vesicle-mediated transport,GO:0006953~acute-phase response,GO:0007596~blood coagulation,GO:0007597~blood coagulation, intrinsic pathway,GO:0030168~platelet activation,GO:0048208~COPII vesicle coating,GO:0055114~oxidation-reduction process,	GO:0000139~Golgi membrane,GO:0005576~extracellular region,GO:0005615~extracellular space,GO:0005788~endoplasmic reticulum lumen,GO:0005886~plasma membrane,GO:0016021~integral component of membrane,GO:0030134~ER to Golgi transport vesicle,GO:0031093~platelet alpha granule lumen,GO:0033116~endoplasmic reticulum-Golgi intermediate compartment membrane,	GO:0004252~serine-type endopeptidase activity,GO:0005507~copper ion binding,GO:0005515~protein binding,GO:0016491~oxidoreductase activity,	hsa04610:Complement and coagulation cascades,	3D-structure,Acute phase,Alternative splicing,Blood coagulation,Calcium,Complete proteome,Direct protein sequencing,Disease mutation,Disulfide bond,Glycoprotein,Hemophilia,Hemostasis,Membrane,Metal-binding,Pharmaceutical,Polymorphism,Proteomics identification,Reference proteome,Repeat,Secreted,Signal,Sulfation,Transmembrane,Transmembrane helix,
228	FAM214A	down-regulated	ENSG00000047346,	family with sequence similarity 214 member A(FAM214A)			GO:0005515~protein binding,		Alternative splicing,Complete proteome,Polymorphism,Reference proteome,
229	FCF1P1	down-regulated		FCF1 pseudogene 1(FCF1P1)
230	FLT4	down-regulated	ENSG00000037280,	fms related tyrosine kinase 4(FLT4)	GO:0001934~positive regulation of protein phosphorylation,GO:0001938~positive regulation of endothelial cell proliferation,GO:0001944~vasculature development,GO:0001945~lymph vessel development,GO:0001946~lymphangiogenesis,GO:0002040~sprouting angiogenesis,GO:0003016~respiratory system process,GO:0007169~transmembrane receptor protein tyrosine kinase signaling pathway,GO:0008284~positive regulati…	GO:0005576~extracellular region,GO:0005634~nucleus,GO:0005737~cytoplasm,GO:0005886~plasma membrane,GO:0005887~integral component of plasma membrane,GO:0043235~receptor complex,	GO:0004714~transmembrane receptor protein tyrosine kinase activity,GO:0005021~vascular endothelial growth factor-activated receptor activity,GO:0005515~protein binding,GO:0005524~ATP binding,GO:0019838~growth factor binding,GO:0019903~protein phosphatase binding,	hsa04014:Ras signaling pathway,hsa04015:Rap1 signaling pathway,hsa04151:PI3K-Akt signaling pathway,hsa04510:Focal adhesion,	3D-structure,Alternative splicing,Angiogenesis,ATP-binding,Cell membrane,Complete proteome,Cytoplasm,Direct protein sequencing,Disease mutation,Disulfide bond,Glycoprotein,Immunoglobulin domain,Kinase,Membrane,Nucleotide-binding,Nucleus,Phosphoprotein,Polymorphism,Proteomics identification,Receptor,Reference proteome,Repeat,Secreted,Signal,Transferase,Transmembrane,Transmembrane helix,Tyrosine-pr…
231	FMO5	down-regulated	ENSG00000131781,	flavin containing monooxygenase 5(FMO5)	GO:0017144~drug metabolic process,GO:0055114~oxidation-reduction process,	GO:0005737~cytoplasm,GO:0005783~endoplasmic reticulum,GO:0005789~endoplasmic reticulum membrane,GO:0016021~integral component of membrane,GO:0031090~organelle membrane,	GO:0004499~N,N-dimethylaniline monooxygenase activity,GO:0050660~flavin adenine dinucleotide binding,GO:0050661~NADP binding,	hsa00982:Drug metabolism - cytochrome P450,	Alternative splicing,Complete proteome,Endoplasmic reticulum,FAD,Flavoprotein,Membrane,Methylation,Microsome,Monooxygenase,NADP,Oxidoreductase,Phosphoprotein,Polymorphism,Proteomics identification,Reference proteome,Transmembrane,Transmembrane helix,
232	FOXA1	down-regulated	ENSG00000129514,	forkhead box A1(FOXA1)	GO:0000122~negative regulation of transcription from RNA polymerase II promoter,GO:0006338~chromatin remodeling,GO:0006366~transcription from RNA polymerase II promoter,GO:0007219~Notch signaling pathway,GO:0010719~negative regulation of epithelial to mesenchymal transition,GO:0016569~covalent chromatin modification,GO:0021904~dorsal/ventral neural tube patterning,GO:0032355~response to estradiol…	GO:0005634~nucleus,GO:0005730~nucleolus,GO:0005902~microvillus,	GO:0000981~RNA polymerase II transcription factor activity, sequence-specific DNA binding,GO:0001077~transcriptional activator activity, RNA polymerase II core promoter proximal region sequence-specific binding,GO:0003677~DNA binding,GO:0003700~transcription factor activity, sequence-specific DNA binding,GO:0008134~transcription factor binding,GO:0019904~protein domain specific binding,GO:0043565…		Activator,Alternative splicing,Chromatin regulator,Complete proteome,Developmental protein,DNA-binding,Nucleus,Phosphoprotein,Polymorphism,Reference proteome,Repressor,Transcription,Transcription regulation,
233	FPGT-TNNI3K	down-regulated	ENSG00000259030,	FPGT-TNNI3K readthrough(FPGT-TNNI3K)	GO:0002027~regulation of heart rate,GO:0006468~protein phosphorylation,GO:0055117~regulation of cardiac muscle contraction,GO:0086069~bundle of His cell to Purkinje myocyte communication,GO:1903779~regulation of cardiac conduction,	GO:0005634~nucleus,GO:0005737~cytoplasm,	GO:0004672~protein kinase activity,GO:0004674~protein serine/threonine kinase activity,GO:0005524~ATP binding,GO:0008022~protein C-terminus binding,GO:0031013~troponin I binding,GO:0046872~metal ion binding,		3D-structure,Alternative splicing,ANK repeat,ATP-binding,Cardiomyopathy,Coiled coil,Complete proteome,Cytoplasm,Disease mutation,Kinase,Magnesium,Metal-binding,Nucleotide-binding,Nucleus,Phosphoprotein,Polymorphism,Reference proteome,Repeat,Serine/threonine-protein kinase,Transferase,
234	FTH1P4	down-regulated		ferritin heavy chain 1 pseudogene 4(FTH1P4)
235	GAPDHP72	down-regulated		glyceraldehyde-3-phosphate dehydrogenase pseudogene 72(GAPDHP72)
236	GAS2	down-regulated	ENSG00000148935,	growth arrest specific 2(GAS2)	GO:0006915~apoptotic process,GO:0007050~cell cycle arrest,GO:0008360~regulation of cell shape,	GO:0005829~cytosol,GO:0005856~cytoskeleton,GO:0005884~actin filament,GO:0016020~membrane,	GO:0008017~microtubule binding,		Alternative splicing,Apoptosis,Cell cycle,Cell shape,Complete proteome,Cytoplasm,Cytoskeleton,Growth arrest,Membrane,Phosphoprotein,Proteomics identification,Reference proteome,
237	GCLC	down-regulated	ENSG00000001084,	glutamate-cysteine ligase catalytic subunit(GCLC)	GO:0000096~sulfur amino acid metabolic process,GO:0006534~cysteine metabolic process,GO:0006536~glutamate metabolic process,GO:0006750~glutathione biosynthetic process,GO:0006979~response to oxidative stress,GO:0007568~aging,GO:0007584~response to nutrient,GO:0008637~apoptotic mitochondrial changes,GO:0009408~response to heat,GO:0009410~response to xenobiotic stimulus,GO:0009725~response to hormo…	GO:0005829~cytosol,GO:0016021~integral component of membrane,GO:0017109~glutamate-cysteine ligase complex,	GO:0000287~magnesium ion binding,GO:0004357~glutamate-cysteine ligase activity,GO:0005524~ATP binding,GO:0016595~glutamate binding,GO:0043531~ADP binding,GO:0046982~protein heterodimerization activity,GO:0050662~coenzyme binding,	hsa00480:Glutathione metabolism,hsa01100:Metabolic pathways,	Acetylation,ATP-binding,Complete proteome,Disease mutation,Glutathione biosynthesis,Hereditary hemolytic anemia,Ligase,Membrane,Nucleotide-binding,Phosphoprotein,Polymorphism,Proteomics identification,Reference proteome,Transmembrane,Transmembrane helix,
238	GLRB	down-regulated	ENSG00000109738,	glycine receptor beta(GLRB)	GO:0001964~startle response,GO:0006811~ion transport,GO:0007218~neuropeptide signaling pathway,GO:0007268~chemical synaptic transmission,GO:0007340~acrosome reaction,GO:0007399~nervous system development,GO:0007601~visual perception,GO:0007628~adult walking behavior,GO:0034220~ion transmembrane transport,GO:0042391~regulation of membrane potential,GO:0043200~response to amino acid,GO:0051291~prot…	GO:0005737~cytoplasm,GO:0005886~plasma membrane,GO:0005887~integral component of plasma membrane,GO:0016935~glycine-gated chloride channel complex,GO:0030054~cell junction,GO:0030425~dendrite,GO:0045211~postsynaptic membrane,GO:0098982~GABA-ergic synapse,	GO:0005515~protein binding,GO:0008144~drug binding,GO:0016594~glycine binding,GO:0016933~extracellular-glycine-gated ion channel activity,GO:0016934~extracellular-glycine-gated chloride channel activity,	hsa04080:Neuroactive ligand-receptor interaction,	Alternative splicing,Cell junction,Cell membrane,Cell projection,Chloride,Chloride channel,Complete proteome,Cytoplasm,Disease mutation,Disulfide bond,Glycoprotein,Ion channel,Ion transport,Ligand-gated ion channel,Membrane,Phosphoprotein,Postsynaptic cell membrane,Receptor,Reference proteome,Signal,Synapse,Transmembrane,Transmembrane helix,Transport,
239	GMDS-AS1	down-regulated		GMDS antisense RNA 1 (head to head)(GMDS-AS1)
240	GRIN2A	down-regulated	ENSG00000183454,	glutamate ionotropic receptor NMDA type subunit 2A(GRIN2A)	GO:0000165~MAPK cascade,GO:0001964~startle response,GO:0001975~response to amphetamine,GO:0006810~transport,GO:0007215~glutamate receptor signaling pathway,GO:0007268~chemical synaptic transmission,GO:0007611~learning or memory,GO:0007613~memory,GO:0008104~protein localization,GO:0008542~visual learning,GO:0009611~response to wounding,GO:0019233~sensory perception of pain,GO:0022008~neurogenesis,…	GO:0005783~endoplasmic reticulum,GO:0005886~plasma membrane,GO:0005887~integral component of plasma membrane,GO:0008021~synaptic vesicle,GO:0009986~cell surface,GO:0014069~postsynaptic density,GO:0016021~integral component of membrane,GO:0017146~NMDA selective glutamate receptor complex,GO:0030054~cell junction,GO:0042734~presynaptic membrane,GO:0043005~neuron projection,GO:0045211~postsynaptic m…	GO:0004970~ionotropic glutamate receptor activity,GO:0004972~NMDA glutamate receptor activity,GO:0005088~Ras guanyl-nucleotide exchange factor activity,GO:0005234~extracellular-glutamate-gated ion channel activity,GO:0005262~calcium channel activity,GO:0005515~protein binding,GO:0008270~zinc ion binding,	hsa04014:Ras signaling pathway,hsa04015:Rap1 signaling pathway,hsa04020:Calcium signaling pathway,hsa04024:cAMP signaling pathway,hsa04080:Neuroactive ligand-receptor interaction,hsa04713:Circadian entrainment,hsa04720:Long-term potentiation,hsa04724:Glutamatergic synapse,hsa04728:Dopaminergic synapse,hsa05010:Alzheimer's disease,hsa05014:Amyotrophic lateral sclerosis (ALS),hsa05030:Cocaine addic…	3D-structure,Alternative splicing,Calcium,Cell junction,Cell membrane,Chromosomal rearrangement,Complete proteome,Disease mutation,Disulfide bond,Epilepsy,Glycoprotein,Ion channel,Ion transport,Ligand-gated ion channel,Magnesium,Membrane,Metal-binding,Phosphoprotein,Polymorphism,Postsynaptic cell membrane,Proteomics identification,Receptor,Reference proteome,Signal,Synapse,Transmembrane,Transmemb…
241	HAUS3	down-regulated	ENSG00000214367,	HAUS augmin like complex subunit 3(HAUS3)	GO:0000086~G2/M transition of mitotic cell cycle,GO:0007067~mitotic nuclear division,GO:0051225~spindle assembly,GO:0051297~centrosome organization,GO:0051301~cell division,	GO:0005654~nucleoplasm,GO:0005739~mitochondrion,GO:0005813~centrosome,GO:0005819~spindle,GO:0005829~cytosol,GO:0005874~microtubule,GO:0015630~microtubule cytoskeleton,GO:0070652~HAUS complex,	GO:0005515~protein binding,		Acetylation,Alternative splicing,Cell cycle,Cell division,Coiled coil,Complete proteome,Cytoplasm,Cytoskeleton,Microtubule,Mitosis,Polymorphism,Proteomics identification,Reference proteome,
242	HBA1	down-regulated	ENSG00000206172,	hemoglobin subunit alpha 1(HBA1)	GO:0006898~receptor-mediated endocytosis,GO:0010942~positive regulation of cell death,GO:0015671~oxygen transport,GO:0015701~bicarbonate transport,GO:0042542~response to hydrogen peroxide,GO:0042744~hydrogen peroxide catabolic process,GO:0051291~protein heterooligomerization,GO:0098869~cellular oxidant detoxification,	GO:0005576~extracellular region,GO:0005829~cytosol,GO:0005833~hemoglobin complex,GO:0016020~membrane,GO:0022627~cytosolic small ribosomal subunit,GO:0031838~haptoglobin-hemoglobin complex,GO:0070062~extracellular exosome,GO:0071682~endocytic vesicle lumen,GO:0072562~blood microparticle,	GO:0004601~peroxidase activity,GO:0005344~oxygen transporter activity,GO:0005506~iron ion binding,GO:0005515~protein binding,GO:0019825~oxygen binding,GO:0020037~heme binding,GO:0031720~haptoglobin binding,	hsa05143:African trypanosomiasis,hsa05144:Malaria,	3D-structure,Acetylation,Complete proteome,Direct protein sequencing,Disease mutation,Glycation,Glycoprotein,Heme,Hereditary hemolytic anemia,Iron,Metal-binding,Oxygen transport,Phosphoprotein,Polymorphism,Reference proteome,Transport,
243	HCG18	down-regulated		HLA complex group 18 (non-protein coding)(HCG18)
244	HIGD1A	down-regulated	ENSG00000181061,	HIG1 hypoxia inducible domain family member 1A(HIGD1A)	GO:0043066~negative regulation of apoptotic process,GO:0055114~oxidation-reduction process,	GO:0005743~mitochondrial inner membrane,GO:0016021~integral component of membrane,GO:0043234~protein complex,GO:0070469~respiratory chain,			3D-structure,Acetylation,Alternative splicing,Complete proteome,Direct protein sequencing,Electron transport,Membrane,Mitochondrion,Mitochondrion inner membrane,Phosphoprotein,Reference proteome,Respiratory chain,Stress response,Transmembrane,Transmembrane helix,Transport,
245	HLA-J	down-regulated	ENSG00000204622,	major histocompatibility complex, class I, J (pseudogene)(HLA-J)
246	HMGB1P37	down-regulated		high mobility group box 1 pseudogene 37(HMGB1P37)
247	HNRNPA1P30	down-regulated		heterogeneous nuclear ribonucleoprotein A1 pseudogene 30(HNRNPA1P30)
248	HNRNPA3P12	down-regulated		heterogeneous nuclear ribonucleoprotein A3 pseudogene 12(HNRNPA3P12)
249	HSPD1P11	down-regulated		heat shock protein family D (Hsp60) member 1 pseudogene 11(HSPD1P11)
250	HYPK	down-regulated	ENSG00000242028,	huntingtin interacting protein K(HYPK)		GO:0005654~nucleoplasm,GO:0005737~cytoplasm,GO:0015630~microtubule cytoskeleton,	GO:0005515~protein binding,		Alternative splicing,Coiled coil,Complete proteome,Cytoplasm,Nucleus,Phosphoprotein,Polymorphism,Proteomics identification,Reference proteome,
251	IFT74	down-regulated	ENSG00000096872,	intraflagellar transport 74(IFT74)	GO:0003334~keratinocyte development,GO:0007219~Notch signaling pathway,GO:0007368~determination of left/right symmetry,GO:0007507~heart development,GO:0033630~positive regulation of cell adhesion mediated by integrin,GO:0035735~intraciliary transport involved in cilium morphogenesis,GO:0042073~intraciliary transport,GO:0042384~cilium assembly,GO:0045944~positive regulation of transcription from R…	GO:0005634~nucleus,GO:0005813~centrosome,GO:0005929~cilium,GO:0016023~cytoplasmic, membrane-bounded vesicle,GO:0030992~intraciliary transport particle B,GO:0031410~cytoplasmic vesicle,GO:0031514~motile cilium,GO:0072372~primary cilium,GO:0097542~ciliary tip,	GO:0003682~chromatin binding,GO:0048487~beta-tubulin binding,		Alternative splicing,Cell projection,Cilium,Cilium biogenesis/degradation,Coiled coil,Complete proteome,Cytoplasmic vesicle,Methylation,Phosphoprotein,Polymorphism,Proteomics identification,Reference proteome,
252	IQCA1	down-regulated	ENSG00000132321,	IQ motif containing with AAA domain 1(IQCA1)			GO:0005524~ATP binding,		Alternative splicing,ATP-binding,Coiled coil,Complete proteome,Nucleotide-binding,Polymorphism,Reference proteome,
253	IRS2	down-regulated	ENSG00000185950,	insulin receptor substrate 2(IRS2)	GO:0000165~MAPK cascade,GO:0002053~positive regulation of mesenchymal cell proliferation,GO:0002903~negative regulation of B cell apoptotic process,GO:0006006~glucose metabolic process,GO:0007165~signal transduction,GO:0007420~brain development,GO:0008283~cell proliferation,GO:0008284~positive regulation of cell proliferation,GO:0008286~insulin receptor signaling pathway,GO:0009749~response to gl…	GO:0005829~cytosol,GO:0005886~plasma membrane,	GO:0004871~signal transducer activity,GO:0005088~Ras guanyl-nucleotide exchange factor activity,GO:0005158~insulin receptor binding,GO:0005515~protein binding,GO:0016303~1-phosphatidylinositol-3-kinase activity,GO:0019901~protein kinase binding,GO:0019903~protein phosphatase binding,GO:0019904~protein domain specific binding,GO:0043548~phosphatidylinositol 3-kinase binding,GO:0046934~phosphatidyl…	hsa04022:cGMP-PKG signaling pathway,hsa04068:FoxO signaling pathway,hsa04152:AMPK signaling pathway,hsa04910:Insulin signaling pathway,hsa04920:Adipocytokine signaling pathway,hsa04923:Regulation of lipolysis in adipocytes,hsa04930:Type II diabetes mellitus,hsa04931:Insulin resistance,hsa04932:Non-alcoholic fatty liver disease (NAFLD),hsa05206:MicroRNAs in cancer,	3D-structure,Complete proteome,Cytoplasm,Methylation,Phosphoprotein,Polymorphism,Receptor,Reference proteome,Transducer,
254	KIF13B	down-regulated	ENSG00000197892,	kinesin family member 13B(KIF13B)	GO:0006605~protein targeting,GO:0007018~microtubule-based movement,GO:0007165~signal transduction,GO:0030705~cytoskeleton-dependent intracellular transport,GO:0042110~T cell activation,GO:0050770~regulation of axonogenesis,	GO:0005737~cytoplasm,GO:0005829~cytosol,GO:0005871~kinesin complex,GO:0005874~microtubule,GO:0005902~microvillus,GO:0030424~axon,GO:0033270~paranode region of axon,	GO:0003777~microtubule motor activity,GO:0005515~protein binding,GO:0005524~ATP binding,GO:0008017~microtubule binding,GO:0016887~ATPase activity,GO:0019901~protein kinase binding,GO:0071889~14-3-3 protein binding,		3D-structure,Alternative splicing,ATP-binding,Cell projection,Coiled coil,Complete proteome,Cytoplasm,Cytoskeleton,Microtubule,Motor protein,Nucleotide-binding,Phosphoprotein,Polymorphism,Proteomics identification,Reference proteome,
255	KIF16B	down-regulated	ENSG00000089177,	kinesin family member 16B(KIF16B)	GO:0001704~formation of primary germ layer,GO:0001919~regulation of receptor recycling,GO:0006895~Golgi to endosome transport,GO:0007018~microtubule-based movement,GO:0007173~epidermal growth factor receptor signaling pathway,GO:0007492~endoderm development,GO:0008543~fibroblast growth factor receptor signaling pathway,GO:0030705~cytoskeleton-dependent intracellular transport,GO:0032801~receptor …	GO:0005768~endosome,GO:0005769~early endosome,GO:0005829~cytosol,GO:0005871~kinesin complex,GO:0005874~microtubule,GO:0031901~early endosome membrane,	GO:0003777~microtubule motor activity,GO:0005524~ATP binding,GO:0005547~phosphatidylinositol-3,4,5-trisphosphate binding,GO:0008017~microtubule binding,GO:0008574~ATP-dependent microtubule motor activity, plus-end-directed,GO:0017137~Rab GTPase binding,GO:0032266~phosphatidylinositol-3-phosphate binding,GO:0035091~phosphatidylinositol binding,GO:0043325~phosphatidylinositol-3,4-bisphosphate bindi…		3D-structure,Alternative splicing,ATP-binding,Coiled coil,Complete proteome,Cytoplasm,Cytoskeleton,Endosome,Isopeptide bond,Lipid-binding,Membrane,Microtubule,Motor protein,Nucleotide-binding,Phosphoprotein,Polymorphism,Proteomics identification,Reference proteome,Transport,
256	KLF15	down-regulated	ENSG00000163884,	Kruppel like factor 15(KLF15)	GO:0006366~transcription from RNA polymerase II promoter,GO:0010001~glial cell differentiation,GO:0014898~cardiac muscle hypertrophy in response to stress,GO:0015758~glucose transport,GO:0045944~positive regulation of transcription from RNA polymerase II promoter,GO:0072112~glomerular visceral epithelial cell differentiation,GO:1901653~cellular response to peptide,GO:2000757~negative regulation o…	GO:0005634~nucleus,	GO:0001077~transcriptional activator activity, RNA polymerase II core promoter proximal region sequence-specific binding,GO:0005515~protein binding,GO:0044212~transcription regulatory region DNA binding,GO:0046872~metal ion binding,		3D-structure,Activator,Complete proteome,DNA-binding,Metal-binding,Nucleus,Reference proteome,Repeat,Transcription,Transcription regulation,Zinc,Zinc-finger,
257	KRT8P11	down-regulated		keratin 8 pseudogene 11(KRT8P11)
258	KTN1-AS1	down-regulated	ENSG00000186615,	KTN1 antisense RNA 1(KTN1-AS1)					Complete proteome,Reference proteome,
259	L3HYPDH	down-regulated	ENSG00000126790,	trans-L-3-hydroxyproline dehydratase(L3HYPDH)	GO:0008152~metabolic process,		GO:0016836~hydro-lyase activity,GO:0018112~proline racemase activity,GO:0050346~trans-L-3-hydroxyproline dehydratase activity,	hsa00330:Arginine and proline metabolism,	Complete proteome,Lyase,Polymorphism,Proteomics identification,Reference proteome,
260	LAMA3	down-regulated	ENSG00000053747,	laminin subunit alpha 3(LAMA3)	GO:0007155~cell adhesion,GO:0008544~epidermis development,GO:0022617~extracellular matrix disassembly,GO:0030155~regulation of cell adhesion,GO:0030198~extracellular matrix organization,GO:0030334~regulation of cell migration,GO:0031581~hemidesmosome assembly,GO:0035987~endodermal cell differentiation,GO:0045995~regulation of embryonic development,	GO:0005576~extracellular region,GO:0005604~basement membrane,GO:0005610~laminin-5 complex,GO:0070062~extracellular exosome,	GO:0005102~receptor binding,GO:0005198~structural molecule activity,	hsa04151:PI3K-Akt signaling pathway,hsa04510:Focal adhesion,hsa04512:ECM-receptor interaction,hsa05145:Toxoplasmosis,hsa05146:Amoebiasis,hsa05200:Pathways in cancer,hsa05222:Small cell lung cancer,	Alternative splicing,Basement membrane,Cell adhesion,Coiled coil,Complete proteome,Disulfide bond,Epidermolysis bullosa,Extracellular matrix,Glycoprotein,Laminin EGF-like domain,Polymorphism,Proteomics identification,Reference proteome,Repeat,Secreted,Signal,
261	LDHAP3	down-regulated		lactate dehydrogenase A pseudogene 3(LDHAP3)
262	LETM1	down-regulated	ENSG00000168924,	leucine zipper and EF-hand containing transmembrane protein 1(LETM1)	GO:0006875~cellular metal ion homeostasis,GO:0042407~cristae formation,	GO:0005739~mitochondrion,GO:0005743~mitochondrial inner membrane,GO:0016021~integral component of membrane,	GO:0005509~calcium ion binding,GO:0005515~protein binding,GO:0043022~ribosome binding,		Acetylation,Alternative splicing,Calcium,Coiled coil,Complete proteome,Membrane,Metal-binding,Mitochondrion,Mitochondrion inner membrane,Reference proteome,Transit peptide,Transmembrane,Transmembrane helix,
263	LIG4	down-regulated	ENSG00000174405,	DNA ligase 4(LIG4)	GO:0000012~single strand break repair,GO:0001701~in utero embryonic development,GO:0002328~pro-B cell differentiation,GO:0006260~DNA replication,GO:0006266~DNA ligation,GO:0006273~lagging strand elongation,GO:0006297~nucleotide-excision repair, DNA gap filling,GO:0006302~double-strand break repair,GO:0006303~double-strand break repair via nonhomologous end joining,GO:0006310~DNA recombination,GO:…	GO:0000784~nuclear chromosome, telomeric region,GO:0000793~condensed chromosome,GO:0005634~nucleus,GO:0005654~nucleoplasm,GO:0005737~cytoplasm,GO:0005886~plasma membrane,GO:0005925~focal adhesion,GO:0005958~DNA-dependent protein kinase-DNA ligase 4 complex,GO:0032807~DNA ligase IV complex,GO:0070419~nonhomologous end joining complex,	GO:0003677~DNA binding,GO:0003909~DNA ligase activity,GO:0003910~DNA ligase (ATP) activity,GO:0005515~protein binding,GO:0005524~ATP binding,GO:0008022~protein C-terminus binding,GO:0016874~ligase activity,GO:0046872~metal ion binding,	hsa03450:Non-homologous end-joining,	3D-structure,ATP-binding,Cell cycle,Cell division,Complete proteome,Direct protein sequencing,Disease mutation,DNA damage,DNA recombination,DNA repair,DNA replication,Ligase,Magnesium,Metal-binding,Nucleotide-binding,Nucleus,Polymorphism,Proteomics identification,Reference proteome,Repeat,SCID,
264	LINC00641	down-regulated	ENSG00000258441,	long intergenic non-protein coding RNA 641(LINC00641)
265	LINC00963	down-regulated		long intergenic non-protein coding RNA 963(LINC00963)
266	MAFF	down-regulated	ENSG00000185022,	MAF bZIP transcription factor F(MAFF)	GO:0001701~in utero embryonic development,GO:0006357~regulation of transcription from RNA polymerase II promoter,GO:0006366~transcription from RNA polymerase II promoter,GO:0007567~parturition,GO:0007596~blood coagulation,GO:0035914~skeletal muscle cell differentiation,GO:0045604~regulation of epidermal cell differentiation,GO:0045944~positive regulation of transcription from RNA polymerase II pr…	GO:0005634~nucleus,GO:0005654~nucleoplasm,GO:0005739~mitochondrion,	GO:0001228~transcriptional activator activity, RNA polymerase II transcription regulatory region sequence-specific binding,GO:0003700~transcription factor activity, sequence-specific DNA binding,GO:0043565~sequence-specific DNA binding,		Alternative splicing,Coiled coil,Complete proteome,DNA-binding,Nucleus,Proteomics identification,Reference proteome,Repressor,Stress response,Transcription,Transcription regulation,
267	MAP3K19	down-regulated	ENSG00000176601,	mitogen-activated protein kinase kinase kinase 19(MAP3K19)	GO:0023014~signal transduction by protein phosphorylation,GO:0030036~actin cytoskeleton organization,	GO:0005737~cytoplasm,	GO:0004672~protein kinase activity,GO:0004702~receptor signaling protein serine/threonine kinase activity,GO:0005524~ATP binding,		Alternative splicing,ATP-binding,Complete proteome,Kinase,Nucleotide-binding,Polymorphism,Proteomics identification,Reference proteome,Serine/threonine-protein kinase,Transferase,
268	MAP3K8	down-regulated	ENSG00000107968,	mitogen-activated protein kinase kinase kinase 8(MAP3K8)	GO:0000186~activation of MAPKK activity,GO:0006468~protein phosphorylation,GO:0006915~apoptotic process,GO:0007049~cell cycle,GO:0031295~T cell costimulation,GO:0051403~stress-activated MAPK cascade,	GO:0005737~cytoplasm,GO:0005829~cytosol,	GO:0000287~magnesium ion binding,GO:0004672~protein kinase activity,GO:0004674~protein serine/threonine kinase activity,GO:0004702~receptor signaling protein serine/threonine kinase activity,GO:0004709~MAP kinase kinase kinase activity,GO:0005515~protein binding,GO:0005524~ATP binding,	hsa04010:MAPK signaling pathway,hsa04620:Toll-like receptor signaling pathway,hsa04660:T cell receptor signaling pathway,hsa04668:TNF signaling pathway,	3D-structure,Alternative initiation,ATP-binding,Cell cycle,Complete proteome,Cytoplasm,Immunity,Kinase,Magnesium,Metal-binding,Nucleotide-binding,Phosphoprotein,Polymorphism,Proteomics identification,Proto-oncogene,Reference proteome,Serine/threonine-protein kinase,Transferase,
269	MDC1	down-regulated	ENSG00000137337,	mediator of DNA damage checkpoint 1(MDC1)	GO:0006303~double-strand break repair via nonhomologous end joining,GO:0016925~protein sumoylation,GO:0031573~intra-S DNA damage checkpoint,	GO:0005634~nucleus,GO:0005654~nucleoplasm,GO:0005694~chromosome,GO:0005925~focal adhesion,	GO:0005515~protein binding,GO:0008022~protein C-terminus binding,GO:0070975~FHA domain binding,		3D-structure,Acetylation,Alternative splicing,Cell cycle,Chromosome,Complete proteome,DNA damage,DNA repair,Isopeptide bond,Methylation,Nucleus,Phosphoprotein,Polymorphism,Proteomics identification,Reference proteome,Repeat,Ubl conjugation,
270	MECOM	down-regulated	ENSG00000085276,	MDS1 and EVI1 complex locus(MECOM)	GO:0006351~transcription, DNA-templated,GO:0006355~regulation of transcription, DNA-templated,GO:0006915~apoptotic process,GO:0030154~cell differentiation,GO:0034968~histone lysine methylation,GO:0043069~negative regulation of programmed cell death,GO:0045892~negative regulation of transcription, DNA-templated,GO:0045893~positive regulation of transcription, DNA-templated,GO:0046329~negative regu…	GO:0000118~histone deacetylase complex,GO:0005634~nucleus,GO:0005654~nucleoplasm,GO:0005737~cytoplasm,GO:0005794~Golgi apparatus,GO:0005829~cytosol,GO:0016235~aggresome,GO:0016607~nuclear speck,GO:0043231~intracellular membrane-bounded organelle,	GO:0003676~nucleic acid binding,GO:0003677~DNA binding,GO:0003700~transcription factor activity, sequence-specific DNA binding,GO:0005515~protein binding,GO:0018024~histone-lysine N-methyltransferase activity,GO:0042803~protein homodimerization activity,GO:0046872~metal ion binding,	hsa04010:MAPK signaling pathway,hsa05200:Pathways in cancer,hsa05220:Chronic myeloid leukemia,	Acetylation,Alternative promoter usage,Alternative splicing,Apoptosis,Chromosomal rearrangement,Complete proteome,Developmental protein,Differentiation,Disease mutation,DNA-binding,Isopeptide bond,Metal-binding,Nucleus,Phosphoprotein,Polymorphism,Proteomics identification,Proto-oncogene,Reference proteome,Repeat,Transcription,Transcription regulation,Ubl conjugation,Zinc,Zinc-finger,
271	MIR571	down-regulated	ENSG00000207642,	microRNA 571(MIR571)
272	MIR600HG	down-regulated	ENSG00000236901,	MIR600 host gene(MIR600HG)
273	MIS18BP1	down-regulated	ENSG00000129534,	MIS18 binding protein 1(MIS18BP1)	GO:0007067~mitotic nuclear division,GO:0034080~CENP-A containing nucleosome assembly,GO:0051301~cell division,	GO:0000778~condensed nuclear chromosome kinetochore,GO:0005654~nucleoplasm,	GO:0003677~DNA binding,GO:0005515~protein binding,		3D-structure,Alternative splicing,Cell cycle,Cell division,Centromere,Chromosome,Complete proteome,DNA-binding,Isopeptide bond,Mitosis,Nucleus,Phosphoprotein,Polymorphism,Proteomics identification,Reference proteome,Ubl conjugation,
274	NAT1	down-regulated	ENSG00000171428,	N-acetyltransferase 1(NAT1)	GO:0006805~xenobiotic metabolic process,GO:0008152~metabolic process,	GO:0005829~cytosol,	GO:0004060~arylamine N-acetyltransferase activity,GO:0016407~acetyltransferase activity,	hsa00232:Caffeine metabolism,hsa00983:Drug metabolism - other enzymes,hsa01100:Metabolic pathways,hsa05204:Chemical carcinogenesis,	3D-structure,Acetylation,Acyltransferase,Complete proteome,Cytoplasm,Polymorphism,Proteomics identification,Reference proteome,Transferase,
275	NEK10	down-regulated	ENSG00000163491,	NIMA related kinase 10(NEK10)	GO:0006468~protein phosphorylation,GO:0007017~microtubule-based process,GO:0007059~chromosome segregation,GO:0031954~positive regulation of protein autophosphorylation,GO:0043406~positive regulation of MAP kinase activity,GO:0070372~regulation of ERK1 and ERK2 cascade,GO:1902749~regulation of cell cycle G2/M phase transition,	GO:0005634~nucleus,GO:0005737~cytoplasm,GO:0005813~centrosome,GO:1902911~protein kinase complex,	GO:0004672~protein kinase activity,GO:0004674~protein serine/threonine kinase activity,GO:0005524~ATP binding,GO:0046872~metal ion binding,		Alternative splicing,ATP-binding,Coiled coil,Complete proteome,Kinase,Magnesium,Metal-binding,Nucleotide-binding,Polymorphism,Reference proteome,Serine/threonine-protein kinase,Transferase,
276	NFKBIZ	down-regulated	ENSG00000144802,	NFKB inhibitor zeta(NFKBIZ)	GO:0006351~transcription, DNA-templated,GO:0006357~regulation of transcription from RNA polymerase II promoter,GO:0006954~inflammatory response,	GO:0005634~nucleus,	GO:0003712~transcription cofactor activity,GO:0005515~protein binding,	hsa05202:Transcriptional misregulation in cancer,	Activator,Alternative splicing,ANK repeat,Complete proteome,Nucleus,Polymorphism,Reference proteome,Repeat,Repressor,Transcription,Transcription regulation,
277	NOTCH2NL	down-regulated	ENSG00000264343,	notch 2 N-terminal like(NOTCH2NL)	GO:0007219~Notch signaling pathway,GO:0007275~multicellular organism development,GO:0030154~cell differentiation,	GO:0005576~extracellular region,GO:0005737~cytoplasm,	GO:0005509~calcium ion binding,GO:0005515~protein binding,		Alternative splicing,Calcium,Complete proteome,Cytoplasm,Developmental protein,Differentiation,Disulfide bond,EGF-like domain,Glycoprotein,Notch signaling pathway,Polymorphism,Reference proteome,Repeat,Secreted,
278	NPY	down-regulated	ENSG00000122585,	neuropeptide Y(NPY)	GO:0001878~response to yeast,GO:0006816~calcium ion transport,GO:0006928~movement of cell or subcellular component,GO:0007187~G-protein coupled receptor signaling pathway, coupled to cyclic nucleotide second messenger,GO:0007218~neuropeptide signaling pathway,GO:0007268~chemical synaptic transmission,GO:0007586~digestion,GO:0007610~behavior,GO:0007631~feeding behavior,GO:0008015~blood circulation…	GO:0005576~extracellular region,GO:0005615~extracellular space,GO:0005623~cell,GO:0005794~Golgi apparatus,	GO:0001664~G-protein coupled receptor binding,GO:0004930~G-protein coupled receptor activity,GO:0005102~receptor binding,GO:0005184~neuropeptide hormone activity,GO:0005246~calcium channel regulator activity,	hsa04024:cAMP signaling pathway,hsa04920:Adipocytokine signaling pathway,hsa04923:Regulation of lipolysis in adipocytes,hsa05034:Alcoholism,	3D-structure,Amidation,Cleavage on pair of basic residues,Complete proteome,Neuropeptide,Phosphoprotein,Polymorphism,Reference proteome,Secreted,Signal,
279	NR3C1	down-regulated	ENSG00000113580,	nuclear receptor subfamily 3 group C member 1(NR3C1)	GO:0006351~transcription, DNA-templated,GO:0006355~regulation of transcription, DNA-templated,GO:0006366~transcription from RNA polymerase II promoter,GO:0006367~transcription initiation from RNA polymerase II promoter,GO:0006915~apoptotic process,GO:0007059~chromosome segregation,GO:0007067~mitotic nuclear division,GO:0007165~signal transduction,GO:0016569~covalent chromatin modification,GO:0042…	GO:0005634~nucleus,GO:0005654~nucleoplasm,GO:0005737~cytoplasm,GO:0005759~mitochondrial matrix,GO:0005815~microtubule organizing center,GO:0005819~spindle,GO:0043234~protein complex,	GO:0000978~RNA polymerase II core promoter proximal region sequence-specific DNA binding,GO:0001077~transcriptional activator activity, RNA polymerase II core promoter proximal region sequence-specific binding,GO:0003677~DNA binding,GO:0003700~transcription factor activity, sequence-specific DNA binding,GO:0003707~steroid hormone receptor activity,GO:0003723~RNA binding,GO:0004883~glucocorticoid …	hsa04080:Neuroactive ligand-receptor interaction,	3D-structure,Acetylation,Alternative initiation,Alternative splicing,Apoptosis,Cell cycle,Cell division,Chromatin regulator,Chromosome partition,Complete proteome,Cytoplasm,Cytoskeleton,Disease mutation,DNA-binding,Isopeptide bond,Lipid-binding,Metal-binding,Methylation,Mitochondrion,Mitosis,Nucleus,Phosphoprotein,Polymorphism,Proteomics identification,Pseudohermaphroditism,Receptor,Reference pro…
280	NUF2	down-regulated	ENSG00000143228,	NUF2, NDC80 kinetochore complex component(NUF2)	GO:0007059~chromosome segregation,GO:0007062~sister chromatid cohesion,GO:0007067~mitotic nuclear division,GO:0051301~cell division,	GO:0000775~chromosome, centromeric region,GO:0000777~condensed chromosome kinetochore,GO:0005634~nucleus,GO:0005829~cytosol,GO:0016020~membrane,GO:0031262~Ndc80 complex,	GO:0005515~protein binding,		3D-structure,Acetylation,Cell cycle,Cell division,Centromere,Chromosome,Coiled coil,Complete proteome,Kinetochore,Mitosis,Nucleus,Phosphoprotein,Polymorphism,Proteomics identification,Reference proteome,
281	OIP5-AS1	down-regulated		OIP5 antisense RNA 1(OIP5-AS1)
282	OR10D1P	down-regulated		olfactory receptor family 10 subfamily D member 1 pseudogene(OR10D1P)
283	PCDH9	down-regulated	ENSG00000184226,	protocadherin 9(PCDH9)	GO:0007156~homophilic cell adhesion via plasma membrane adhesion molecules,GO:0030900~forebrain development,	GO:0005886~plasma membrane,GO:0016021~integral component of membrane,GO:0030426~growth cone,GO:0044291~cell-cell contact zone,	GO:0005509~calcium ion binding,		3D-structure,Alternative splicing,Calcium,Cell adhesion,Cell membrane,Complete proteome,Glycoprotein,Membrane,Proteomics identification,Reference proteome,Repeat,Signal,Transmembrane,Transmembrane helix,
284	PDK4	down-regulated	ENSG00000004799,	pyruvate dehydrogenase kinase 4(PDK4)	GO:0006006~glucose metabolic process,GO:0006468~protein phosphorylation,GO:0006885~regulation of pH,GO:0008286~insulin receptor signaling pathway,GO:0009267~cellular response to starvation,GO:0010510~regulation of acetyl-CoA biosynthetic process from pyruvate,GO:0010565~regulation of cellular ketone metabolic process,GO:0010906~regulation of glucose metabolic process,GO:0042304~regulation of fatt…	GO:0005739~mitochondrion,GO:0005743~mitochondrial inner membrane,GO:0005759~mitochondrial matrix,	GO:0004672~protein kinase activity,GO:0004740~pyruvate dehydrogenase (acetyl-transferring) kinase activity,GO:0005524~ATP binding,GO:0016301~kinase activity,		3D-structure,ATP-binding,Carbohydrate metabolism,Complete proteome,Glucose metabolism,Kinase,Mitochondrion,Nucleotide-binding,Polymorphism,Pyruvate,Reference proteome,Transferase,Transit peptide,
285	PER2	down-regulated	ENSG00000132326,	period circadian clock 2(PER2)	GO:0000122~negative regulation of transcription from RNA polymerase II promoter,GO:0002931~response to ischemia,GO:0005978~glycogen biosynthetic process,GO:0006094~gluconeogenesis,GO:0006351~transcription, DNA-templated,GO:0006631~fatty acid metabolic process,GO:0007623~circadian rhythm,GO:0019229~regulation of vasoconstriction,GO:0019249~lactate biosynthetic process,GO:0031397~negative regulatio…	GO:0005634~nucleus,GO:0005654~nucleoplasm,GO:0005730~nucleolus,GO:0005737~cytoplasm,GO:0048471~perinuclear region of cytoplasm,	GO:0000976~transcription regulatory region sequence-specific DNA binding,GO:0000989~transcription factor activity, transcription factor binding,GO:0003713~transcription coactivator activity,GO:0005515~protein binding,GO:0043130~ubiquitin binding,	hsa04710:Circadian rhythm,hsa04713:Circadian entrainment,hsa05168:Herpes simplex infection,hsa05202:Transcriptional misregulation in cancer,	Acetylation,Alternative splicing,Biological rhythms,Complete proteome,Cytoplasm,Disease mutation,Nucleus,Phosphoprotein,Polymorphism,Proteomics identification,Reference proteome,Repeat,Transcription,Transcription regulation,Ubl conjugation,
286	PHKA1	down-regulated	ENSG00000067177,	phosphorylase kinase regulatory subunit alpha 1(PHKA1)	GO:0005977~glycogen metabolic process,GO:0005980~glycogen catabolic process,GO:0006091~generation of precursor metabolites and energy,GO:0006468~protein phosphorylation,	GO:0005829~cytosol,GO:0005886~plasma membrane,GO:0005964~phosphorylase kinase complex,	GO:0003824~catalytic activity,GO:0004689~phosphorylase kinase activity,GO:0005516~calmodulin binding,	hsa04020:Calcium signaling pathway,hsa04910:Insulin signaling pathway,hsa04922:Glucagon signaling pathway,	Alternative splicing,Calmodulin-binding,Carbohydrate metabolism,Cell membrane,Complete proteome,Disease mutation,Glycogen metabolism,Glycogen storage disease,Lipoprotein,Membrane,Muscle protein,Phosphoprotein,Prenylation,Proteomics identification,Reference proteome,
287	PLG	down-regulated	ENSG00000122194,	plasminogen(PLG)	GO:0002576~platelet degranulation,GO:0006508~proteolysis,GO:0007596~blood coagulation,GO:0008285~negative regulation of cell proliferation,GO:0010812~negative regulation of cell-substrate adhesion,GO:0022617~extracellular matrix disassembly,GO:0042730~fibrinolysis,GO:0044267~cellular protein metabolic process,GO:0048771~tissue remodeling,GO:0051918~negative regulation of fibrinolysis,GO:0051919~p…	GO:0005576~extracellular region,GO:0005615~extracellular space,GO:0005886~plasma membrane,GO:0009986~cell surface,GO:0031093~platelet alpha granule lumen,GO:0031232~extrinsic component of external side of plasma membrane,GO:0070062~extracellular exosome,GO:0072562~blood microparticle,	GO:0004252~serine-type endopeptidase activity,GO:0005102~receptor binding,GO:0005515~protein binding,GO:0008236~serine-type peptidase activity,GO:0019904~protein domain specific binding,GO:0034185~apolipoprotein binding,	hsa04080:Neuroactive ligand-receptor interaction,hsa04610:Complement and coagulation cascades,hsa05150:Staphylococcus aureus infection,hsa05164:Influenza A,	3D-structure,Blood coagulation,Cleavage on pair of basic residues,Complete proteome,Direct protein sequencing,Disease mutation,Disulfide bond,Fibrinolysis,Glycoprotein,Hemostasis,Hydrolase,Kringle,Phosphoprotein,Polymorphism,Protease,Proteomics identification,Reference proteome,Repeat,Secreted,Serine protease,Signal,Thrombophilia,Tissue remodeling,Zymogen,
288	PNISR	down-regulated	ENSG00000132424,	PNN interacting serine and arginine rich protein(PNISR)		GO:0005654~nucleoplasm,GO:0005737~cytoplasm,GO:0016607~nuclear speck,	GO:0044822~poly(A) RNA binding,		Alternative splicing,Coiled coil,Complete proteome,Isopeptide bond,Nucleus,Phosphoprotein,Reference proteome,Ubl conjugation,
289	PNN	down-regulated	ENSG00000100941,	pinin, desmosome associated protein(PNN)	GO:0000398~mRNA splicing, via spliceosome,GO:0006351~transcription, DNA-templated,GO:0006355~regulation of transcription, DNA-templated,GO:0007155~cell adhesion,	GO:0005654~nucleoplasm,GO:0005882~intermediate filament,GO:0005886~plasma membrane,GO:0005911~cell-cell junction,GO:0016020~membrane,GO:0016607~nuclear speck,GO:0030057~desmosome,GO:0035145~exon-exon junction complex,GO:0071013~catalytic step 2 spliceosome,	GO:0003677~DNA binding,GO:0005198~structural molecule activity,GO:0044822~poly(A) RNA binding,	hsa03013:RNA transport,hsa03015:mRNA surveillance pathway,	Acetylation,Activator,Alternative splicing,Cell junction,Coiled coil,Complete proteome,Direct protein sequencing,DNA-binding,Isopeptide bond,Methylation,mRNA processing,mRNA splicing,Nucleus,Phosphoprotein,Polymorphism,Proteomics identification,Reference proteome,Spliceosome,Transcription,Transcription regulation,Tumor suppressor,Ubl conjugation,
290	PRPF38B	down-regulated	ENSG00000134186,	pre-mRNA processing factor 38B(PRPF38B)	GO:0006397~mRNA processing,GO:0008380~RNA splicing,	GO:0071011~precatalytic spliceosome,	GO:0044822~poly(A) RNA binding,	hsa03040:Spliceosome,	Acetylation,Alternative splicing,Coiled coil,Complete proteome,mRNA processing,mRNA splicing,Nucleus,Phosphoprotein,Proteomics identification,Reference proteome,Spliceosome,
291	PRSS12	down-regulated	ENSG00000164099,	protease, serine 12(PRSS12)	GO:0006887~exocytosis,GO:0006898~receptor-mediated endocytosis,GO:0031638~zymogen activation,	GO:0005886~plasma membrane,GO:0016020~membrane,GO:0030424~axon,GO:0030425~dendrite,GO:0031410~cytoplasmic vesicle,GO:0043083~synaptic cleft,GO:0043195~terminal bouton,	GO:0004252~serine-type endopeptidase activity,GO:0005044~scavenger receptor activity,GO:0008236~serine-type peptidase activity,		Complete proteome,Disulfide bond,Glycoprotein,Hydrolase,Kringle,Mental retardation,Polymorphism,Protease,Reference proteome,Repeat,Secreted,Serine protease,Signal,
292	PRSS23	down-regulated	ENSG00000150687,	protease, serine 23(PRSS23)	GO:0006508~proteolysis,	GO:0005634~nucleus,GO:0070062~extracellular exosome,	GO:0004252~serine-type endopeptidase activity,		Alternative splicing,Complete proteome,Disulfide bond,Glycoprotein,Hydrolase,Phosphoprotein,Protease,Proteomics identification,Reference proteome,Secreted,Serine protease,Signal,
293	PSD3	down-regulated	ENSG00000156011,	pleckstrin and Sec7 domain containing 3(PSD3)	GO:0032012~regulation of ARF protein signal transduction,GO:0043547~positive regulation of GTPase activity,	GO:0014069~postsynaptic density,GO:0030054~cell junction,GO:0045211~postsynaptic membrane,	GO:0005086~ARF guanyl-nucleotide exchange factor activity,GO:0005543~phospholipid binding,	hsa04144:Endocytosis,	Alternative splicing,Cell junction,Cell membrane,Coiled coil,Complete proteome,Guanine-nucleotide releasing factor,Membrane,Phosphoprotein,Polymorphism,Postsynaptic cell membrane,Proteomics identification,Reference proteome,Synapse,
294	PSMG4	down-regulated	ENSG00000180822,	proteasome assembly chaperone 4(PSMG4)	GO:0043248~proteasome assembly,				Alternative splicing,Chaperone,Complete proteome,Proteomics identification,Reference proteome,
295	PTGES3L	down-regulated	ENSG00000267060,	prostaglandin E synthase 3 like(PTGES3L)					Alternative splicing,Complete proteome,Proteomics identification,Reference proteome,
296	RAB28	down-regulated	ENSG00000157869,	RAB28, member RAS oncogene family(RAB28)	GO:0007264~small GTPase mediated signal transduction,GO:1901998~toxin transport,	GO:0005622~intracellular,GO:0005737~cytoplasm,GO:0005886~plasma membrane,GO:0035253~ciliary rootlet,GO:0036064~ciliary basal body,	GO:0003924~GTPase activity,GO:0005525~GTP binding,GO:0019003~GDP binding,		3D-structure,Acetylation,Alternative splicing,Cell membrane,Cell projection,Complete proteome,Cone-rod dystrophy,Cytoplasm,Cytoskeleton,GTP-binding,Lipoprotein,Membrane,Methylation,Nucleotide-binding,Phosphoprotein,Prenylation,Proteomics identification,Reference proteome,
297	RBFOX1	down-regulated	ENSG00000078328,	RNA binding protein, fox-1 homolog 1(RBFOX1)	GO:0000381~regulation of alternative mRNA splicing, via spliceosome,GO:0006397~mRNA processing,GO:0007399~nervous system development,GO:0008380~RNA splicing,GO:0043484~regulation of RNA splicing,GO:0050658~RNA transport,GO:0050885~neuromuscular process controlling balance,GO:2001014~regulation of skeletal muscle cell differentiation,	GO:0005634~nucleus,GO:0005737~cytoplasm,GO:0005802~trans-Golgi network,	GO:0000166~nucleotide binding,GO:0003676~nucleic acid binding,GO:0003723~RNA binding,GO:0003729~mRNA binding,GO:0005515~protein binding,GO:0008022~protein C-terminus binding,		3D-structure,Alternative splicing,Complete proteome,Cytoplasm,Methylation,mRNA processing,mRNA splicing,Nucleus,Reference proteome,RNA-binding,
298	RGPD5	down-regulated	ENSG00000015568,	RANBP2-like and GRIP domain containing 5(RGPD5)	GO:0000042~protein targeting to Golgi,	GO:0005622~intracellular,GO:0005737~cytoplasm,		hsa03013:RNA transport,	Alternative splicing,Coiled coil,Complete proteome,Cytoplasm,Phosphoprotein,Reference proteome,Repeat,TPR repeat,
299	RGS12	down-regulated	ENSG00000159788,	regulator of G-protein signaling 12(RGS12)	GO:0006351~transcription, DNA-templated,GO:0007165~signal transduction,GO:0008277~regulation of G-protein coupled receptor protein signaling pathway,GO:0009968~negative regulation of signal transduction,GO:0043547~positive regulation of GTPase activity,	GO:0000794~condensed nuclear chromosome,GO:0005634~nucleus,GO:0005737~cytoplasm,GO:0005886~plasma membrane,GO:0016363~nuclear matrix,GO:0030054~cell junction,GO:0030425~dendrite,GO:0045202~synapse,	GO:0005057~receptor signaling protein activity,GO:0005096~GTPase activator activity,GO:0030695~GTPase regulator activity,		3D-structure,Alternative splicing,Cell junction,Cell projection,Complete proteome,Cytoplasm,GTPase activation,Isopeptide bond,Methylation,Nucleus,Phosphoprotein,Polymorphism,Proteomics identification,Reference proteome,Repeat,Repressor,Signal transduction inhibitor,Synapse,Transcription,
300	RGS5	down-regulated	ENSG00000143248,ENSG00000232995,	regulator of G-protein signaling 5(RGS5)	GO:0008277~regulation of G-protein coupled receptor protein signaling pathway,GO:0009968~negative regulation of signal transduction,GO:0043547~positive regulation of GTPase activity,	GO:0005737~cytoplasm,GO:0005886~plasma membrane,	GO:0005096~GTPase activator activity,		3D-structure,Alternative splicing,Complete proteome,Cytoplasm,Membrane,Reference proteome,Signal transduction inhibitor,
301	RIC8B	down-regulated	ENSG00000111785,	RIC8 guanine nucleotide exchange factor B(RIC8B)	GO:0008277~regulation of G-protein coupled receptor protein signaling pathway,GO:0043547~positive regulation of GTPase activity,	GO:0005737~cytoplasm,GO:0005813~centrosome,GO:0005829~cytosol,GO:0005886~plasma membrane,GO:0005938~cell cortex,	GO:0001965~G-protein alpha-subunit binding,GO:0005085~guanyl-nucleotide exchange factor activity,GO:0005096~GTPase activator activity,		Alternative splicing,Complete proteome,Cytoplasm,Guanine-nucleotide releasing factor,Phosphoprotein,Proteomics identification,Reference proteome,
302	RMST	down-regulated	ENSG00000255794,	rhabdomyosarcoma 2 associated transcript (non-protein coding)(RMST)
303	RPGR	down-regulated	ENSG00000156313,	retinitis pigmentosa GTPase regulator(RPGR)	GO:0006886~intracellular protein transport,GO:0007601~visual perception,GO:0042073~intraciliary transport,GO:0042384~cilium assembly,GO:0043547~positive regulation of GTPase activity,GO:0050896~response to stimulus,GO:0060271~cilium morphogenesis,	GO:0001750~photoreceptor outer segment,GO:0005794~Golgi apparatus,GO:0005813~centrosome,GO:0036064~ciliary basal body,GO:0036126~sperm flagellum,	GO:0005085~guanyl-nucleotide exchange factor activity,GO:0005515~protein binding,GO:0044822~poly(A) RNA binding,		3D-structure,Alternative splicing,Cell projection,Ciliopathy,Cilium,Cilium biogenesis/degradation,Coiled coil,Complete proteome,Cone-rod dystrophy,Cytoplasm,Cytoskeleton,Deafness,Disease mutation,Golgi apparatus,Guanine-nucleotide releasing factor,Lipoprotein,Methylation,Phosphoprotein,Polymorphism,Prenylation,Proteomics identification,Reference proteome,Repeat,Retinitis pigmentosa,Sensory transd…
304	RPS6KA3	down-regulated	ENSG00000177189,	ribosomal protein S6 kinase A3(RPS6KA3)	GO:0001501~skeletal system development,GO:0002224~toll-like receptor signaling pathway,GO:0006468~protein phosphorylation,GO:0006915~apoptotic process,GO:0007049~cell cycle,GO:0007165~signal transduction,GO:0007417~central nervous system development,GO:0030307~positive regulation of cell growth,GO:0032496~response to lipopolysaccharide,GO:0035556~intracellular signal transduction,GO:0043066~negat…	GO:0005634~nucleus,GO:0005654~nucleoplasm,GO:0005737~cytoplasm,GO:0005829~cytosol,GO:0005840~ribosome,	GO:0000287~magnesium ion binding,GO:0004672~protein kinase activity,GO:0004674~protein serine/threonine kinase activity,GO:0005515~protein binding,GO:0005524~ATP binding,GO:0016301~kinase activity,GO:0019901~protein kinase binding,GO:0043027~cysteine-type endopeptidase inhibitor activity involved in apoptotic process,	hsa04010:MAPK signaling pathway,hsa04114:Oocyte meiosis,hsa04150:mTOR signaling pathway,hsa04720:Long-term potentiation,hsa04722:Neurotrophin signaling pathway,hsa04914:Progesterone-mediated oocyte maturation,hsa04931:Insulin resistance,	3D-structure,ATP-binding,Cell cycle,Complete proteome,Cytoplasm,Disease mutation,Kinase,Magnesium,Mental retardation,Metal-binding,Nucleotide-binding,Nucleus,Phosphoprotein,Polymorphism,Proteomics identification,Reference proteome,Repeat,Ribonucleoprotein,Ribosomal protein,Serine/threonine-protein kinase,Stress response,Transferase,
305	RSPO3	down-regulated	ENSG00000146374,	R-spondin 3(RSPO3)	GO:0001974~blood vessel remodeling,GO:0002040~sprouting angiogenesis,GO:0016055~Wnt signaling pathway,GO:0030177~positive regulation of Wnt signaling pathway,GO:0060670~branching involved in labyrinthine layer morphogenesis,GO:0090263~positive regulation of canonical Wnt signaling pathway,GO:2000052~positive regulation of non-canonical Wnt signaling pathway,GO:2000096~positive regulation of Wnt s…	GO:0005576~extracellular region,	GO:0005102~receptor binding,GO:0005109~frizzled binding,GO:0008201~heparin binding,		Alternative splicing,Complete proteome,Disulfide bond,Glycoprotein,Heparin-binding,Reference proteome,Repeat,Secreted,Sensory transduction,Signal,Wnt signaling pathway,
306	SAMD5	down-regulated	ENSG00000203727,	sterile alpha motif domain containing 5(SAMD5)		GO:0016021~integral component of membrane,			Complete proteome,Membrane,Reference proteome,Transmembrane,Transmembrane helix,
307	SERPINA1	down-regulated	ENSG00000197249,	serpin family A member 1(SERPINA1)	GO:0002576~platelet degranulation,GO:0006888~ER to Golgi vesicle-mediated transport,GO:0006953~acute-phase response,GO:0007596~blood coagulation,GO:0010951~negative regulation of endopeptidase activity,GO:0048208~COPII vesicle coating,	GO:0000139~Golgi membrane,GO:0005576~extracellular region,GO:0005578~proteinaceous extracellular matrix,GO:0005615~extracellular space,GO:0005783~endoplasmic reticulum,GO:0005788~endoplasmic reticulum lumen,GO:0005794~Golgi apparatus,GO:0030134~ER to Golgi transport vesicle,GO:0031093~platelet alpha granule lumen,GO:0033116~endoplasmic reticulum-Golgi intermediate compartment membrane,GO:0070062~…	GO:0001948~glycoprotein binding,GO:0002020~protease binding,GO:0004867~serine-type endopeptidase inhibitor activity,GO:0005515~protein binding,GO:0042802~identical protein binding,	hsa04610:Complement and coagulation cascades,	3D-structure,Acute phase,Alternative splicing,Blood coagulation,Complete proteome,Direct protein sequencing,Endoplasmic reticulum,Extracellular matrix,Glycoprotein,Hemostasis,Phosphoprotein,Polymorphism,Protease inhibitor,Proteomics identification,Reference proteome,Secreted,Serine protease inhibitor,Signal,
308	SETBP1	down-regulated	ENSG00000152217,	SET binding protein 1(SETBP1)		GO:0005634~nucleus,	GO:0003677~DNA binding,GO:0005515~protein binding,		Acetylation,Alternative splicing,Complete proteome,Disease mutation,DNA-binding,Mental retardation,Nucleus,Polymorphism,Reference proteome,Repeat,
309	SGK3	down-regulated	ENSG00000104205,	serum/glucocorticoid regulated kinase family member 3(SGK3)	GO:0001558~regulation of cell growth,GO:0006468~protein phosphorylation,GO:0006883~cellular sodium ion homeostasis,GO:0006950~response to stress,GO:0010765~positive regulation of sodium ion transport,GO:0018105~peptidyl-serine phosphorylation,GO:0030334~regulation of cell migration,GO:0032411~positive regulation of transporter activity,GO:0034220~ion transmembrane transport,GO:0035556~intracellul…	GO:0005769~early endosome,GO:0005829~cytosol,GO:0016023~cytoplasmic, membrane-bounded vesicle,GO:0055037~recycling endosome,	GO:0004672~protein kinase activity,GO:0004674~protein serine/threonine kinase activity,GO:0005246~calcium channel regulator activity,GO:0005515~protein binding,GO:0005524~ATP binding,GO:0015459~potassium channel regulator activity,GO:0017080~sodium channel regulator activity,GO:0017081~chloride channel regulator activity,GO:0035091~phosphatidylinositol binding,	hsa04068:FoxO signaling pathway,hsa04151:PI3K-Akt signaling pathway,	Alternative splicing,ATP-binding,Complete proteome,Cytoplasmic vesicle,Endosome,Kinase,Nucleotide-binding,Phosphoprotein,Polymorphism,Proteomics identification,Reference proteome,Serine/threonine-protein kinase,Transferase,
310	SLC35D1	down-regulated	ENSG00000116704,	solute carrier family 35 member D1(SLC35D1)	GO:0006065~UDP-glucuronate biosynthetic process,GO:0008643~carbohydrate transport,GO:0015787~UDP-glucuronic acid transport,GO:0030206~chondroitin sulfate biosynthetic process,GO:0048706~embryonic skeletal system development,GO:0090481~pyrimidine nucleotide-sugar transmembrane transport,	GO:0005789~endoplasmic reticulum membrane,GO:0016021~integral component of membrane,	GO:0005461~UDP-glucuronic acid transmembrane transporter activity,GO:0015165~pyrimidine nucleotide-sugar transmembrane transporter activity,		Alternative splicing,Complete proteome,Endoplasmic reticulum,Membrane,Polymorphism,Reference proteome,Sugar transport,Transmembrane,Transmembrane helix,Transport,
311	SLC6A10P	down-regulated	ENSG00000214617,	solute carrier family 6 member 10, pseudogene(SLC6A10P)
312	SLC7A2	down-regulated	ENSG00000003989,	solute carrier family 7 member 2(SLC7A2)	GO:0002537~nitric oxide production involved in inflammatory response,GO:0006520~cellular amino acid metabolic process,GO:0006809~nitric oxide biosynthetic process,GO:0006810~transport,GO:0006865~amino acid transport,GO:0015807~L-amino acid transport,GO:0015809~arginine transport,GO:0042116~macrophage activation,GO:0043030~regulation of macrophage activation,GO:0050727~regulation of inflammatory r…	GO:0005886~plasma membrane,GO:0005887~integral component of plasma membrane,GO:0016020~membrane,	GO:0005289~high-affinity arginine transmembrane transporter activity,GO:0005292~high-affinity lysine transmembrane transporter activity,GO:0015171~amino acid transmembrane transporter activity,GO:0015174~basic amino acid transmembrane transporter activity,GO:0015179~L-amino acid transmembrane transporter activity,GO:0015297~antiporter activity,GO:0097626~low-affinity L-arginine transmembrane tran…		Alternative splicing,Amino-acid transport,Cell membrane,Complete proteome,Glycoprotein,Membrane,Phosphoprotein,Polymorphism,Reference proteome,Transmembrane,Transmembrane helix,Transport,
313	SNORA28	down-regulated	ENSG00000272533,	small nucleolar RNA, H/ACA box 28(SNORA28)
314	SNORD104	down-regulated	ENSG00000199753,	small nucleolar RNA, C/D box 104(SNORD104)
315	SNORD116-1	down-regulated	ENSG00000207063,	small nucleolar RNA, C/D box 116-1(SNORD116-1)
316	SNORD116-10	down-regulated	ENSG00000200661,	small nucleolar RNA, C/D box 116-10(SNORD116-10)
317	SNORD116-15	down-regulated	ENSG00000207174,	small nucleolar RNA, C/D box 116-15(SNORD116-15)
318	SNORD116-16	down-regulated	ENSG00000207263,	small nucleolar RNA, C/D box 116-16(SNORD116-16)
319	SNORD116-18	down-regulated	ENSG00000206688,	small nucleolar RNA, C/D box 116-18(SNORD116-18)
320	SNORD116-2	down-regulated	ENSG00000207001,	small nucleolar RNA, C/D box 116-2(SNORD116-2)
321	SNORD116-20	down-regulated	ENSG00000278715,	small nucleolar RNA, C/D box 116-20(SNORD116-20)
322	SNORD116-23	down-regulated	ENSG00000207375,	small nucleolar RNA, C/D box 116-23(SNORD116-23)
323	SNORD116-24	down-regulated	ENSG00000207279,	small nucleolar RNA, C/D box 116-24(SNORD116-24)
324	SNORD116-25	down-regulated	ENSG00000252326,	small nucleolar RNA, C/D box 116-25(SNORD116-25)
325	SNORD116-26	down-regulated	ENSG00000251815,	small nucleolar RNA, C/D box 116-26(SNORD116-26)
326	SNORD116-6	down-regulated	ENSG00000207442,	small nucleolar RNA, C/D box 116-6(SNORD116-6)
327	SNORD116-8	down-regulated	ENSG00000207093,	small nucleolar RNA, C/D box 116-8(SNORD116-8)
328	SNORD13	down-regulated	ENSG00000239039,	small nucleolar RNA, C/D box 13(SNORD13)
329	SNORD3B-1	down-regulated	ENSG00000265185,	small nucleolar RNA, C/D box 3B-1(SNORD3B-1)				hsa03008:Ribosome biogenesis in eukaryotes,hsa03013:RNA transport,
330	SNORD41	down-regulated	ENSG00000209702,	small nucleolar RNA, C/D box 41(SNORD41)
331	SNORD46	down-regulated	ENSG00000200913,	small nucleolar RNA, C/D box 46(SNORD46)
332	SNORD64	down-regulated	ENSG00000276610,	small nucleolar RNA, C/D box 64(SNORD64)
333	SNORD70	down-regulated	ENSG00000212534,	small nucleolar RNA, C/D box 70(SNORD70)
334	SNORD9	down-regulated	ENSG00000199436,	small nucleolar RNA, C/D box 9(SNORD9)
335	SNRPN	down-regulated	ENSG00000128739,	small nuclear ribonucleoprotein polypeptide N(SNRPN)	GO:0000398~mRNA splicing, via spliceosome,GO:0008380~RNA splicing,GO:0009725~response to hormone,	GO:0005681~spliceosomal complex,GO:0005682~U5 snRNP,GO:0005685~U1 snRNP,GO:0005686~U2 snRNP,GO:0005687~U4 snRNP,GO:0005737~cytoplasm,GO:0019013~viral nucleocapsid,GO:0030532~small nuclear ribonucleoprotein complex,GO:0046540~U4/U6 x U5 tri-snRNP complex,GO:0071004~U2-type prespliceosome,GO:0071013~catalytic step 2 spliceosome,	GO:0003723~RNA binding,GO:0005515~protein binding,		Alternative splicing,Complete proteome,Direct protein sequencing,Methylation,Nucleus,Proteomics identification,Reference proteome,Repeat,Ribonucleoprotein,RNA-binding,Viral nucleoprotein,Virion,
336	SPATA9	down-regulated	ENSG00000145757,	spermatogenesis associated 9(SPATA9)	GO:0007275~multicellular organism development,GO:0007283~spermatogenesis,GO:0030154~cell differentiation,	GO:0016021~integral component of membrane,			Alternative splicing,Complete proteome,Developmental protein,Differentiation,Membrane,Polymorphism,Reference proteome,Spermatogenesis,Transmembrane,Transmembrane helix,
337	SPRY2	down-regulated	ENSG00000136158,	sprouty RTK signaling antagonist 2(SPRY2)	GO:0000132~establishment of mitotic spindle orientation,GO:0007605~sensory perception of sound,GO:0008285~negative regulation of cell proliferation,GO:0010628~positive regulation of gene expression,GO:0010801~negative regulation of peptidyl-threonine phosphorylation,GO:0031345~negative regulation of cell projection organization,GO:0033138~positive regulation of peptidyl-serine phosphorylation,GO:…	GO:0005634~nucleus,GO:0005829~cytosol,GO:0005856~cytoskeleton,GO:0005874~microtubule,GO:0005886~plasma membrane,GO:0016020~membrane,GO:0032587~ruffle membrane,	GO:0005515~protein binding,GO:0019901~protein kinase binding,GO:0030291~protein serine/threonine kinase inhibitor activity,GO:0043539~protein serine/threonine kinase activator activity,	hsa05206:MicroRNAs in cancer,	3D-structure,Cell membrane,Cell projection,Complete proteome,Cytoplasm,Cytoskeleton,Developmental protein,Disease mutation,Membrane,Microtubule,Polymorphism,Reference proteome,
338	SREK1	down-regulated	ENSG00000153914,	splicing regulatory glutamic acid and lysine rich protein 1(SREK1)	GO:0000381~regulation of alternative mRNA splicing, via spliceosome,GO:0006397~mRNA processing,GO:0008380~RNA splicing,	GO:0005654~nucleoplasm,GO:0005681~spliceosomal complex,	GO:0000166~nucleotide binding,GO:0003676~nucleic acid binding,GO:0005515~protein binding,GO:0044822~poly(A) RNA binding,		Alternative splicing,Complete proteome,Direct protein sequencing,mRNA processing,mRNA splicing,Nucleus,Phosphoprotein,Proteomics identification,Reference proteome,Spliceosome,
339	ST8SIA5	down-regulated	ENSG00000101638,	ST8 alpha-N-acetyl-neuraminide alpha-2,8-sialyltransferase 5(ST8SIA5)	GO:0005975~carbohydrate metabolic process,GO:0006486~protein glycosylation,GO:0006688~glycosphingolipid biosynthetic process,GO:0097503~sialylation,	GO:0000139~Golgi membrane,GO:0005794~Golgi apparatus,GO:0016021~integral component of membrane,GO:0030173~integral component of Golgi membrane,	GO:0003828~alpha-N-acetylneuraminate alpha-2,8-sialyltransferase activity,GO:0005515~protein binding,GO:0008373~sialyltransferase activity,	hsa00604:Glycosphingolipid biosynthesis - ganglio series,hsa01100:Metabolic pathways,	Alternative splicing,Complete proteome,Disulfide bond,Glycoprotein,Glycosyltransferase,Golgi apparatus,Membrane,Proteomics identification,Reference proteome,Signal-anchor,Transferase,Transmembrane,Transmembrane helix,
340	TBC1D8	down-regulated	ENSG00000204634,	TBC1 domain family member 8(TBC1D8)	GO:0006886~intracellular protein transport,GO:0008015~blood circulation,GO:0008284~positive regulation of cell proliferation,GO:0031338~regulation of vesicle fusion,GO:0090630~activation of GTPase activity,GO:1902017~regulation of cilium assembly,	GO:0005622~intracellular,GO:0012505~endomembrane system,GO:0016020~membrane,	GO:0005096~GTPase activator activity,GO:0017137~Rab GTPase binding,		Alternative splicing,Coiled coil,Complete proteome,GTPase activation,Polymorphism,Proteomics identification,Reference proteome,Repeat,
341	TMEM144	down-regulated	ENSG00000164124,	transmembrane protein 144(TMEM144)		GO:0016021~integral component of membrane,			Alternative splicing,Complete proteome,Membrane,Polymorphism,Reference proteome,Transmembrane,Transmembrane helix,
342	TMEM47	down-regulated	ENSG00000147027,	transmembrane protein 47(TMEM47)	GO:0098609~cell-cell adhesion,	GO:0005886~plasma membrane,GO:0005911~cell-cell junction,GO:0005912~adherens junction,GO:0016021~integral component of membrane,GO:0030054~cell junction,			Cell junction,Complete proteome,Membrane,Reference proteome,Transmembrane,Transmembrane helix,
343	TNFRSF10B	down-regulated	ENSG00000120889,	TNF receptor superfamily member 10b(TNFRSF10B)	GO:0006915~apoptotic process,GO:0006919~activation of cysteine-type endopeptidase activity involved in apoptotic process,GO:0006954~inflammatory response,GO:0006955~immune response,GO:0007165~signal transduction,GO:0007166~cell surface receptor signaling pathway,GO:0007250~activation of NF-kappaB-inducing kinase activity,GO:0007275~multicellular organism development,GO:0008625~extrinsic apoptotic…	GO:0005622~intracellular,GO:0005886~plasma membrane,GO:0005887~integral component of plasma membrane,GO:0009986~cell surface,GO:0016021~integral component of membrane,	GO:0004872~receptor activity,GO:0005031~tumor necrosis factor-activated receptor activity,GO:0005515~protein binding,GO:0045569~TRAIL binding,	hsa04060:Cytokine-cytokine receptor interaction,hsa04210:Apoptosis,hsa04650:Natural killer cell mediated cytotoxicity,hsa05162:Measles,hsa05164:Influenza A,	3D-structure,Alternative splicing,Apoptosis,Complete proteome,Direct protein sequencing,Disulfide bond,Membrane,Polymorphism,Receptor,Reference proteome,Repeat,Signal,Transmembrane,Transmembrane helix,
344	TOMM20L	down-regulated	ENSG00000196860,	translocase of outer mitochondrial membrane 20 like(TOMM20L)	GO:0006605~protein targeting,GO:0016031~tRNA import into mitochondrion,GO:0030150~protein import into mitochondrial matrix,GO:0070096~mitochondrial outer membrane translocase complex assembly,	GO:0005742~mitochondrial outer membrane translocase complex,GO:0016021~integral component of membrane,GO:0031307~integral component of mitochondrial outer membrane,	GO:0015266~protein channel activity,GO:0015450~P-P-bond-hydrolysis-driven protein transmembrane transporter activity,GO:0030943~mitochondrion targeting sequence binding,		Complete proteome,Membrane,Mitochondrion,Mitochondrion outer membrane,Reference proteome,Transmembrane,Transmembrane helix,
345	TRIP11	down-regulated	ENSG00000100815,	thyroid hormone receptor interactor 11(TRIP11)	GO:0000042~protein targeting to Golgi,GO:0003281~ventricular septum development,GO:0003413~chondrocyte differentiation involved in endochondral bone morphogenesis,GO:0006366~transcription from RNA polymerase II promoter,GO:0006486~protein glycosylation,GO:0007030~Golgi organization,GO:0060122~inner ear receptor stereocilium organization,GO:1903506~regulation of nucleic acid-templated transcriptio…	GO:0000139~Golgi membrane,GO:0002079~inner acrosomal membrane,GO:0002081~outer acrosomal membrane,GO:0005622~intracellular,GO:0005634~nucleus,GO:0005794~Golgi apparatus,GO:0005801~cis-Golgi network,GO:0005856~cytoskeleton,GO:0030133~transport vesicle,	GO:0003713~transcription coactivator activity,GO:0005515~protein binding,		Acetylation,Chromosomal rearrangement,Coiled coil,Complete proteome,Cytoplasm,Cytoskeleton,Dwarfism,Golgi apparatus,Membrane,Phosphoprotein,Polymorphism,Proteomics identification,Reference proteome,
346	TSPYL1	down-regulated	ENSG00000189241,	TSPY like 1(TSPYL1)	GO:0006334~nucleosome assembly,	GO:0005634~nucleus,GO:0005730~nucleolus,	GO:0019899~enzyme binding,		Complete proteome,Nucleus,Polymorphism,Reference proteome,
347	TTC6	down-regulated	ENSG00000139865,	tetratricopeptide repeat domain 6(TTC6)					Alternative splicing,Coiled coil,Complete proteome,Polymorphism,Proteomics identification,Reference proteome,Repeat,TPR repeat,
348	TUBA3D	down-regulated	ENSG00000075886,	tubulin alpha 3d(TUBA3D)	GO:0007010~cytoskeleton organization,GO:0007017~microtubule-based process,	GO:0005634~nucleus,GO:0005737~cytoplasm,GO:0005874~microtubule,	GO:0003924~GTPase activity,GO:0005200~structural constituent of cytoskeleton,GO:0005515~protein binding,GO:0005525~GTP binding,	hsa04145:Phagosome,hsa04540:Gap junction,hsa05130:Pathogenic Escherichia coli infection,	Acetylation,Alternative splicing,Complete proteome,Cytoplasm,Cytoskeleton,GTP-binding,Isopeptide bond,Methylation,Microtubule,Nitration,Nucleotide-binding,Phosphoprotein,Polymorphism,Reference proteome,Ubl conjugation,
349	UACA	down-regulated	ENSG00000137831,	uveal autoantigen with coiled-coil domains and ankyrin repeats(UACA)	GO:0097190~apoptotic signaling pathway,GO:1901222~regulation of NIK/NF-kappaB signaling,	GO:0005576~extracellular region,GO:0005634~nucleus,GO:0005737~cytoplasm,GO:0005739~mitochondrion,GO:0005856~cytoskeleton,GO:0070062~extracellular exosome,	GO:0005515~protein binding,		Acetylation,Alternative splicing,ANK repeat,Coiled coil,Complete proteome,Cytoplasm,Cytoskeleton,Isopeptide bond,Nucleus,Polymorphism,Proteomics identification,Reference proteome,Repeat,Ubl conjugation,
350	USP13	down-regulated	ENSG00000058056,	ubiquitin specific peptidase 13 (isopeptidase T-3)(USP13)	GO:0006355~regulation of transcription, DNA-templated,GO:0006511~ubiquitin-dependent protein catabolic process,GO:0006914~autophagy,GO:0008283~cell proliferation,GO:0010506~regulation of autophagy,GO:0016579~protein deubiquitination,GO:0030318~melanocyte differentiation,GO:0050821~protein stabilization,GO:0070536~protein K63-linked deubiquitination,GO:1904294~positive regulation of ERAD pathway,G…		GO:0004197~cysteine-type endopeptidase activity,GO:0004843~thiol-dependent ubiquitin-specific protease activity,GO:0005515~protein binding,GO:0008270~zinc ion binding,GO:0031625~ubiquitin protein ligase binding,GO:0036459~thiol-dependent ubiquitinyl hydrolase activity,GO:0043130~ubiquitin binding,GO:0044389~ubiquitin-like protein ligase binding,GO:0051087~chaperone binding,GO:0070628~proteasome b…		3D-structure,Alternative splicing,Autophagy,Complete proteome,Hydrolase,Metal-binding,Phosphoprotein,Protease,Proteomics identification,Reference proteome,Repeat,Thiol protease,Ubl conjugation pathway,Zinc,Zinc-finger,
351	UST	down-regulated	ENSG00000111962,	uronyl 2-sulfotransferase(UST)	GO:0006477~protein sulfation,GO:0030010~establishment of cell polarity,GO:0030208~dermatan sulfate biosynthetic process,GO:0050770~regulation of axonogenesis,	GO:0000139~Golgi membrane,GO:0016021~integral component of membrane,	GO:0008146~sulfotransferase activity,	hsa00532:Glycosaminoglycan biosynthesis - chondroitin sulfate / dermatan sulfate,	Complete proteome,Glycoprotein,Golgi apparatus,Membrane,Polymorphism,Reference proteome,Signal-anchor,Transferase,Transmembrane,Transmembrane helix,
352	VWA5A	down-regulated	ENSG00000110002,	von Willebrand factor A domain containing 5A(VWA5A)		GO:0005634~nucleus,GO:0005654~nucleoplasm,			Alternative splicing,Complete proteome,Polymorphism,Proteomics identification,Reference proteome,Tumor suppressor,
353	XIAP	down-regulated	ENSG00000101966,	X-linked inhibitor of apoptosis(XIAP)	GO:0006915~apoptotic process,GO:0006974~cellular response to DNA damage stimulus,GO:0016055~Wnt signaling pathway,GO:0016567~protein ubiquitination,GO:0030510~regulation of BMP signaling pathway,GO:0031398~positive regulation of protein ubiquitination,GO:0042127~regulation of cell proliferation,GO:0043066~negative regulation of apoptotic process,GO:0043154~negative regulation of cysteine-type end…	GO:0005634~nucleus,GO:0005654~nucleoplasm,GO:0005737~cytoplasm,GO:0005829~cytosol,GO:0005876~spindle microtubule,	GO:0004842~ubiquitin-protein transferase activity,GO:0005515~protein binding,GO:0008270~zinc ion binding,GO:0016874~ligase activity,GO:0042802~identical protein binding,GO:0043027~cysteine-type endopeptidase inhibitor activity involved in apoptotic process,GO:0061630~ubiquitin protein ligase activity,	hsa04064:NF-kappa B signaling pathway,hsa04120:Ubiquitin mediated proteolysis,hsa04210:Apoptosis,hsa04510:Focal adhesion,hsa05145:Toxoplasmosis,hsa05166:HTLV-I infection,hsa05200:Pathways in cancer,hsa05222:Small cell lung cancer,	3D-structure,Apoptosis,Complete proteome,Cytoplasm,Isopeptide bond,Ligase,Metal-binding,Nucleus,Phosphoprotein,Polymorphism,Protease inhibitor,Proteomics identification,Reference proteome,Repeat,S-nitrosylation,Thiol protease inhibitor,Ubl conjugation,Ubl conjugation pathway,Wnt signaling pathway,Zinc,Zinc-finger,
354	YAF2	down-regulated	ENSG00000015153,	YY1 associated factor 2(YAF2)	GO:0006351~transcription, DNA-templated,GO:0045892~negative regulation of transcription, DNA-templated,GO:0045893~positive regulation of transcription, DNA-templated,	GO:0005634~nucleus,GO:0005654~nucleoplasm,GO:0005737~cytoplasm,	GO:0003713~transcription coactivator activity,GO:0003714~transcription corepressor activity,GO:0005515~protein binding,GO:0008270~zinc ion binding,		3D-structure,Alternative splicing,Complete proteome,Metal-binding,Nucleus,Phosphoprotein,Proteomics identification,Reference proteome,Transcription,Transcription regulation,Zinc,Zinc-finger,
355	YJEFN3	down-regulated	ENSG00000250067,	YjeF N-terminal domain containing 3(YJEFN3)		GO:0005739~mitochondrion,	GO:0052856~NADHX epimerase activity,GO:0052857~NADPHX epimerase activity,		Alternative splicing,Complete proteome,Polymorphism,Proteomics identification,Reference proteome,
356	ZBTB16	down-regulated	ENSG00000109906,	zinc finger and BTB domain containing 16(ZBTB16)	GO:0000122~negative regulation of transcription from RNA polymerase II promoter,GO:0001501~skeletal system development,GO:0001823~mesonephros development,GO:0006351~transcription, DNA-templated,GO:0006915~apoptotic process,GO:0007417~central nervous system development,GO:0008285~negative regulation of cell proliferation,GO:0009880~embryonic pattern specification,GO:0009952~anterior/posterior patt…	GO:0005634~nucleus,GO:0005730~nucleolus,GO:0005829~cytosol,GO:0005886~plasma membrane,GO:0016604~nuclear body,GO:0016605~PML body,GO:0016607~nuclear speck,GO:0017053~transcriptional repressor complex,	GO:0000980~RNA polymerase II distal enhancer sequence-specific DNA binding,GO:0001206~transcriptional repressor activity, RNA polymerase II distal enhancer sequence-specific binding,GO:0003676~nucleic acid binding,GO:0003677~DNA binding,GO:0003690~double-stranded DNA binding,GO:0003700~transcription factor activity, sequence-specific DNA binding,GO:0005515~protein binding,GO:0008022~protein C-ter…	hsa05200:Pathways in cancer,hsa05202:Transcriptional misregulation in cancer,hsa05221:Acute myeloid leukemia,	3D-structure,Alternative splicing,Chromosomal rearrangement,Complete proteome,Disease mutation,DNA-binding,Mental retardation,Metal-binding,Nucleus,Phosphoprotein,Proto-oncogene,Reference proteome,Repeat,Transcription,Transcription regulation,Ubl conjugation pathway,Zinc,Zinc-finger,
357	ZFP14	down-regulated	ENSG00000142065,	ZFP14 zinc finger protein(ZFP14)	GO:0006351~transcription, DNA-templated,GO:0006355~regulation of transcription, DNA-templated,	GO:0005622~intracellular,GO:0005634~nucleus,GO:0016021~integral component of membrane,	GO:0003676~nucleic acid binding,GO:0003677~DNA binding,GO:0003700~transcription factor activity, sequence-specific DNA binding,GO:0046872~metal ion binding,		Complete proteome,DNA-binding,Membrane,Metal-binding,Nucleus,Reference proteome,Repeat,Transcription,Transcription regulation,Transmembrane,Transmembrane helix,Zinc,Zinc-finger,
358	ZFX	down-regulated	ENSG00000005889,	zinc finger protein, X-linked(ZFX)	GO:0006351~transcription, DNA-templated,GO:0006355~regulation of transcription, DNA-templated,GO:0007275~multicellular organism development,	GO:0005634~nucleus,	GO:0000977~RNA polymerase II regulatory region sequence-specific DNA binding,GO:0003676~nucleic acid binding,GO:0003677~DNA binding,GO:0003700~transcription factor activity, sequence-specific DNA binding,GO:0003713~transcription coactivator activity,GO:0046872~metal ion binding,		Activator,Alternative splicing,Complete proteome,DNA-binding,Metal-binding,Nucleus,Phosphoprotein,Proteomics identification,Reference proteome,Repeat,Transcription,Transcription regulation,Zinc,Zinc-finger,
359	ZNF19	down-regulated	ENSG00000157429,	zinc finger protein 19(ZNF19)	GO:0006351~transcription, DNA-templated,GO:0006355~regulation of transcription, DNA-templated,	GO:0005622~intracellular,GO:0005634~nucleus,	GO:0003676~nucleic acid binding,GO:0003677~DNA binding,GO:0003700~transcription factor activity, sequence-specific DNA binding,GO:0046872~metal ion binding,		Alternative splicing,Complete proteome,DNA-binding,Metal-binding,Nucleus,Polymorphism,Reference proteome,Repeat,Transcription,Transcription regulation,Zinc,Zinc-finger,
360	ZNF397	down-regulated	ENSG00000186812,	zinc finger protein 397(ZNF397)	GO:0006351~transcription, DNA-templated,GO:0006355~regulation of transcription, DNA-templated,	GO:0005634~nucleus,GO:0005737~cytoplasm,	GO:0003700~transcription factor activity, sequence-specific DNA binding,GO:0005515~protein binding,GO:0043565~sequence-specific DNA binding,GO:0046872~metal ion binding,		Alternative splicing,Complete proteome,Cytoplasm,DNA-binding,Isopeptide bond,Metal-binding,Nucleus,Phosphoprotein,Proteomics identification,Reference proteome,Repeat,Repressor,Transcription,Transcription regulation,Ubl conjugation,Zinc,Zinc-finger,
361	ZNF75D	down-regulated	ENSG00000186376,	zinc finger protein 75D(ZNF75D)	GO:0006351~transcription, DNA-templated,GO:0006355~regulation of transcription, DNA-templated,	GO:0005634~nucleus,	GO:0003676~nucleic acid binding,GO:0003700~transcription factor activity, sequence-specific DNA binding,GO:0008270~zinc ion binding,GO:0043565~sequence-specific DNA binding,GO:0046872~metal ion binding,		Alternative splicing,Complete proteome,DNA-binding,Metal-binding,Nucleus,Reference proteome,Repeat,Transcription,Transcription regulation,Zinc,Zinc-finger,
362	ZPLD1	down-regulated	ENSG00000170044,	zona pellucida like domain containing 1(ZPLD1)		GO:0016021~integral component of membrane,			Alternative splicing,Complete proteome,Disulfide bond,Glycoprotein,Membrane,Polymorphism,Reference proteome,Signal,Transmembrane,Transmembrane helix,
363	ZZZ3	down-regulated	ENSG00000036549,	zinc finger ZZ-type containing 3(ZZZ3)	GO:0006351~transcription, DNA-templated,GO:0006355~regulation of transcription, DNA-templated,	GO:0005634~nucleus,GO:0005671~Ada2/Gcn5/Ada3 transcription activator complex,GO:0005730~nucleolus,	GO:0003677~DNA binding,GO:0005515~protein binding,GO:0008270~zinc ion binding,		3D-structure,Acetylation,Alternative splicing,Complete proteome,DNA-binding,Isopeptide bond,Metal-binding,Nucleus,Phosphoprotein,Polymorphism,Proteomics identification,Reference proteome,Transcription,Transcription regulation,Ubl conjugation,Zinc,Zinc-finger,
364	AC002553.1	down-regulated	NA	NA	NA	NA	NA	NA	NA
365	AC003991.3	down-regulated	NA	NA	NA	NA	NA	NA	NA
366	AC005189.6	down-regulated	NA	NA	NA	NA	NA	NA	NA
367	AC005740.3	down-regulated	NA	NA	NA	NA	NA	NA	NA
368	AC013394.2	down-regulated	NA	NA	NA	NA	NA	NA	NA
369	AC079140.1	down-regulated	NA	NA	NA	NA	NA	NA	NA
370	AC080125.1	down-regulated	NA	NA	NA	NA	NA	NA	NA
371	AC104134.2	down-regulated	NA	NA	NA	NA	NA	NA	NA
372	AL121963.1	down-regulated	NA	NA	NA	NA	NA	NA	NA
373	AP002954.3	down-regulated	NA	NA	NA	NA	NA	NA	NA
374	CCDC108	down-regulated	NA	NA	NA	NA	NA	NA	NA
375	CTA-292E10.6	down-regulated	NA	NA	NA	NA	NA	NA	NA
376	CTB-167B5.2	down-regulated	NA	NA	NA	NA	NA	NA	NA
377	CTB-176F20.3	down-regulated	NA	NA	NA	NA	NA	NA	NA
378	CTC-209L16.1	down-regulated	NA	NA	NA	NA	NA	NA	NA
379	CTC-228N24.3	down-regulated	NA	NA	NA	NA	NA	NA	NA
380	CTD-3195I5.1	down-regulated	NA	NA	NA	NA	NA	NA	NA
381	CTD-3236F5.1	down-regulated	NA	NA	NA	NA	NA	NA	NA
382	FAM178A	down-regulated	NA	NA	NA	NA	NA	NA	NA
383	KIAA1377	down-regulated	NA	NA	NA	NA	NA	NA	NA
384	MECOM	down-regulated	NA	NA	NA	NA	NA	NA	NA
385	PP13439	down-regulated	NA	NA	NA	NA	NA	NA	NA
386	RBFOX1	down-regulated	NA	NA	NA	NA	NA	NA	NA
387	RN7SL314P	down-regulated	NA	NA	NA	NA	NA	NA	NA
388	RP11-106E7.1	down-regulated	NA	NA	NA	NA	NA	NA	NA
389	RP11-1166P10.6	down-regulated	NA	NA	NA	NA	NA	NA	NA
390	RP11-138A9.1	down-regulated	NA	NA	NA	NA	NA	NA	NA
391	RP11-154D6.1	down-regulated	NA	NA	NA	NA	NA	NA	NA
392	RP11-196G18.22	down-regulated	NA	NA	NA	NA	NA	NA	NA
393	RP11-20I23.8	down-regulated	NA	NA	NA	NA	NA	NA	NA
394	RP11-220I1.1	down-regulated	NA	NA	NA	NA	NA	NA	NA
395	RP11-242D8.2	down-regulated	NA	NA	NA	NA	NA	NA	NA
396	RP11-295H24.3	down-regulated	NA	NA	NA	NA	NA	NA	NA
397	RP11-325O24.2	down-regulated	NA	NA	NA	NA	NA	NA	NA
398	RP11-326A19.5	down-regulated	NA	NA	NA	NA	NA	NA	NA
399	RP11-334A14.2	down-regulated	NA	NA	NA	NA	NA	NA	NA
400	RP11-336N8.3	down-regulated	NA	NA	NA	NA	NA	NA	NA
401	RP11-344E13.3	down-regulated	NA	NA	NA	NA	NA	NA	NA
402	RP11-366M4.8	down-regulated	NA	NA	NA	NA	NA	NA	NA
403	RP11-454L9.2	down-regulated	NA	NA	NA	NA	NA	NA	NA
404	RP11-473I1.9	down-regulated	NA	NA	NA	NA	NA	NA	NA
405	RP11-4K3__A.3	down-regulated	NA	NA	NA	NA	NA	NA	NA
406	RP11-560O20.1	down-regulated	NA	NA	NA	NA	NA	NA	NA
407	RP11-567O18.1	down-regulated	NA	NA	NA	NA	NA	NA	NA
408	RP11-667K14.8	down-regulated	NA	NA	NA	NA	NA	NA	NA
409	RP11-690G19.3	down-regulated	NA	NA	NA	NA	NA	NA	NA
410	RP11-757F18.5	down-regulated	NA	NA	NA	NA	NA	NA	NA
411	RP11-820K3.2	down-regulated	NA	NA	NA	NA	NA	NA	NA
412	RP1-20N2.6	down-regulated	NA	NA	NA	NA	NA	NA	NA
413	RP3-368A4.6	down-regulated	NA	NA	NA	NA	NA	NA	NA
414	RP4-593M8.1	down-regulated	NA	NA	NA	NA	NA	NA	NA
415	RP4-717I23.2	down-regulated	NA	NA	NA	NA	NA	NA	NA
416	RP4-717I23.3	down-regulated	NA	NA	NA	NA	NA	NA	NA
417	RP4-734G22.3	down-regulated	NA	NA	NA	NA	NA	NA	NA
418	RPGR	down-regulated	NA	NA	NA	NA	NA	NA	NA
419	RPL10AP2	down-regulated	NA	NA	NA	NA	NA	NA	NA
420	RPL21P44	down-regulated	NA	NA	NA	NA	NA	NA	NA
421	RPL3P6	down-regulated	NA	NA	NA	NA	NA	NA	NA
422	RPL5P24	down-regulated	NA	NA	NA	NA	NA	NA	NA
423	RPS15P5	down-regulated	NA	NA	NA	NA	NA	NA	NA
424	RPS4XP13	down-regulated	NA	NA	NA	NA	NA	NA	NA
425	RPS4XP16	down-regulated	NA	NA	NA	NA	NA	NA	NA
426	SNHG14	down-regulated	NA	NA	NA	NA	NA	NA	NA
427	SNRPEP10	down-regulated	NA	NA	NA	NA	NA	NA	NA
428	TACC1P1	down-regulated	NA	NA	NA	NA	NA	NA	NA
429	TTC3P1	down-regulated	NA	NA	NA	NA	NA	NA	NA
430	U3	down-regulated	NA	NA	NA	NA	NA	NA	NA
431	UST	down-regulated	NA	NA	NA	NA	NA	NA	NA
